# Supplementary material for: 1-[(2-Hy­droxy­phen­yl)(pyrrolidin-1-yl)­meth­yl]naphthalen-2-ol N,N-dimethyl­formamide monosolvate
Source: Acta Crystallogr Sect E Struct Rep Online. 2012 Feb 29;68(Pt 3):o884. doi: 10.1107/S1600536812007787 (PMC3297932; doi:10.1107/S1600536812007787)
Supplement: Supplementary file 1 [file e-68-0o884-sup1.cif]

##############################################################################
#                                                                            #
# This CIF contains the data in a paper accepted for publication in          #
# Acta Crystallographica Section E. It conforms to the requirements of       #
# Notes for Authors for Acta Crystallographica Section E, and has been       #
# peer reviewed under the auspices of the IUCr Commission on Journals.       #
#                                                                            #
# Full details of the Crystallographic Information File format               #
# are given in the paper "The Crystallographic Information File (CIF):       #
# a New Standard Archive File for Crystallography" by S. R. Hall, F. H.      #
# Allen and I. D. Brown [Acta Cryst. (1991), A47, 655-685].                  #
#                                                                            #
# The current version of the core CIF dictionary is obtainable from          #
# ftp://ftp.iucr.org/pub/cif_core.dic.                                       #
#                                                                            #
# Software is freely available for graphical display of the structure(s)     #
# in this CIF. For information consult the CIF software page                 #
# http://www.iucr.org/resources/cif/software.                                #
#                                                                            #
# This file may be used for bona fide research purposes within the           #
# scientific community so long as proper attribution is given to the journal # 
# article from which it was obtained.                                        #
#                                                                            #
##############################################################################
data_I
_audit_creation_method     SHELXL-97
_chemical_name_systematic
;
1-[(2-Hydroxyphenyl)(pyrrolidin-1-yl)methyl]naphthalen-2-ol
<i>N</i>,<i>N</i>-dimethylformamide monosolvate
;
_chemical_name_common     ?
_chemical_formula_moiety     'C21 H21 N O2, C3 H7 N O'
_chemical_formula_sum     'C24 H28 N2 O3'
_chemical_formula_iupac     'C21 H21 N O2, C3 H7 N O'
_chemical_formula_weight     392.48
_chemical_melting_point     ?
_symmetry_cell_setting     monoclinic
_symmetry_space_group_name_H-M     'P 21/n'
_symmetry_space_group_name_Hall     '-P 2yn'
loop_
    _symmetry_equiv_pos_as_xyz
    'x, y, z'
    '-x+1/2, y+1/2, -z+1/2'
    '-x, -y, -z'
    'x-1/2, -y-1/2, z-1/2'
_cell_length_a     13.675(3)
_cell_length_b     9.6518(19)
_cell_length_c     16.505(3)
_cell_angle_alpha     90.00
_cell_angle_beta     102.84(3)
_cell_angle_gamma     90.00
_cell_volume     2123.9(7)
_cell_formula_units_Z     4
_cell_measurement_reflns_used     3860
_cell_measurement_theta_min     2.27
_cell_measurement_theta_max     27.48
_cell_measurement_temperature     293(2)
_exptl_crystal_description     'Prism'
_exptl_crystal_colour     'colourless'
_exptl_crystal_size_max     0.25
_exptl_crystal_size_mid     0.22
_exptl_crystal_size_min     0.20
_exptl_crystal_density_diffrn     1.227
_exptl_crystal_density_meas     ?
_exptl_crystal_density_method     'not measured'
_exptl_crystal_F_000     840
_exptl_absorpt_coefficient_mu     0.081
_exptl_absorpt_correction_type     multi-scan
_exptl_absorpt_process_details     '(CrystalClear; Rigaku, 2005)'
_exptl_absorpt_correction_T_min     0.963
_exptl_absorpt_correction_T_max     0.989
_exptl_special_details     ?
_diffrn_ambient_temperature     293(2)
_diffrn_radiation_type     MoK\a
_diffrn_radiation_wavelength     0.71073
_diffrn_radiation_source     'fine-focus sealed tube'
_diffrn_radiation_monochromator     graphite
_diffrn_measurement_device_type     'Rigaku Mercury2 (2x2 bin mode)'
_diffrn_measurement_method     'CCD Profile fitting'
_diffrn_detector_area_resol_mean     13.6612
_diffrn_reflns_number     21445
_diffrn_reflns_av_R_equivalents     0.1001
_diffrn_reflns_av_sigmaI/netI     0.0831
_diffrn_reflns_theta_min     3.04
_diffrn_reflns_theta_max     27.48
_diffrn_reflns_theta_full     27.48
_diffrn_measured_fraction_theta_max     0.998
_diffrn_measured_fraction_theta_full     0.998
_diffrn_reflns_limit_h_min     -17
_diffrn_reflns_limit_h_max     17
_diffrn_reflns_limit_k_min     -12
_diffrn_reflns_limit_k_max     12
_diffrn_reflns_limit_l_min     -21
_diffrn_reflns_limit_l_max     21
_diffrn_standards_number     0
_diffrn_standards_interval_count     ?
_diffrn_standards_interval_time     ?
_diffrn_standards_decay_%     0
_refine_special_details
;
Refinement of <i>F</i>^2^ against ALL reflections. The weighted <i>R</i>-factor
<i>wR</i> and goodness of fit <i>S</i> are based on <i>F</i>^2^, conventional
<i>R</i>-factors <i>R</i> are based on <i>F</i>, with <i>F</i> set to zero for
negative <i>F</i>^2^. The threshold expression of <i>F</i>^2^ >
\s(<i>F</i>^2^) is used only for calculating <i>R</i>-factors(gt) <i>etc</i>.
and is not relevant to the choice of reflections for refinement.
<i>R</i>-factors based on <i>F</i>^2^ are statistically about twice as large
as those based on <i>F</i>, and <i>R</i>- factors based on ALL data will be
even larger.
;
_reflns_number_total     4874
_reflns_number_gt     2223
_reflns_threshold_expression     I>2sigma(I)
_refine_ls_structure_factor_coef     Fsqd
_refine_ls_matrix_type     full
_refine_ls_R_factor_all     0.1656
_refine_ls_R_factor_gt     0.0660
_refine_ls_wR_factor_gt     0.1444
_refine_ls_wR_factor_ref     0.1840
_refine_ls_goodness_of_fit_ref     1.030
_refine_ls_restrained_S_all     1.030
_refine_ls_number_reflns     4874
_refine_ls_number_parameters     262
_refine_ls_number_restraints     0
_refine_ls_hydrogen_treatment     constr
_refine_ls_weighting_scheme     calc
_refine_ls_weighting_details
         'calc w=1/[\s^2^(Fo^2^)+(0.0731P)^2^+0.0577P] where P=(Fo^2^+2Fc^2^)/3'
_atom_sites_solution_hydrogens     geom
_atom_sites_solution_primary     direct
_atom_sites_solution_secondary     difmap
_refine_ls_shift/su_max     0.000
_refine_ls_shift/su_mean     0.000
_refine_diff_density_max     0.196
_refine_diff_density_min     -0.171
_refine_ls_extinction_method     none
_refine_ls_extinction_coef     0
loop_
    _atom_type_symbol
    _atom_type_description
    _atom_type_scat_dispersion_real
    _atom_type_scat_dispersion_imag
    _atom_type_scat_source
    'C' 'C' 0.0033 0.0016
                         'International Tables Vol C Tables 4.2.6.8 and 6.1.1.4'
    'H' 'H' 0.0000 0.0000
                         'International Tables Vol C Tables 4.2.6.8 and 6.1.1.4'
    'N' 'N' 0.0061 0.0033
                         'International Tables Vol C Tables 4.2.6.8 and 6.1.1.4'
    'O' 'O' 0.0106 0.0060
                         'International Tables Vol C Tables 4.2.6.8 and 6.1.1.4'
_computing_data_collection     'CrystalClear (Rigaku, 2005)'
_computing_cell_refinement     'CrystalClear (Rigaku, 2005)'
_computing_data_reduction     'CrystalClear (Rigaku, 2005)'
_computing_structure_solution     'SHELXS97 (Sheldrick, 2008)'
_computing_structure_refinement     'SHELXL97 (Sheldrick, 2008)'
_computing_molecular_graphics     'SHELXTL (Sheldrick, 2008)'
_computing_publication_material     'SHELXL97 (Sheldrick, 2008)'
loop_
    _atom_site_type_symbol
    _atom_site_label
    _atom_site_fract_x
    _atom_site_fract_y
    _atom_site_fract_z
    _atom_site_U_iso_or_equiv
    _atom_site_adp_type
    _atom_site_calc_flag
    _atom_site_refinement_flags
    _atom_site_occupancy
    _atom_site_symmetry_multiplicity
    _atom_site_disorder_assembly
    _atom_site_disorder_group
    O O2 0.86622(14) 0.7318(2) 1.01567(12) 0.0696(6) Uani d . 1 1 . .
    H H2A 0.8484 0.7762 1.0522 0.104 Uiso calc R 1 1 . .
    O O3 0.59379(14) 1.15741(19) 1.04615(12) 0.0620(6) Uani d . 1 1 . .
    H H3A 0.5723 1.2281 1.0636 0.093 Uiso calc R 1 1 . .
    N N1 0.73008(15) 0.8368(2) 1.08164(11) 0.0421(5) Uani d . 1 1 . .
    C C8 0.72196(18) 0.8476(3) 0.93131(15) 0.0396(6) Uani d . 1 1 . .
    C C16 0.66100(19) 0.8697(2) 0.84998(15) 0.0414(6) Uani d . 1 1 . .
    C C15 0.5776(2) 0.9595(3) 0.83292(16) 0.0508(7) Uani d . 1 1 . .
    H H15A 0.5614 1.0099 0.8761 0.061 Uiso calc R 1 1 . .
    C C1 0.69749(19) 0.9227(2) 1.00552(14) 0.0397(6) Uani d . 1 1 . .
    H H1A 0.6245 0.9335 0.9952 0.048 Uiso calc R 1 1 . .
    C C9 0.8026(2) 0.7581(3) 0.94091(17) 0.0508(7) Uani d . 1 1 . .
    C C17 0.6846(2) 0.7971(3) 0.78094(16) 0.0518(7) Uani d . 1 1 . .
    C C7 0.8420(2) 1.0914(3) 1.00816(15) 0.0540(7) Uani d . 1 1 . .
    H H7A 0.8790 1.0181 0.9940 0.065 Uiso calc R 1 1 . .
    C C2 0.7445(2) 1.0671(3) 1.01694(14) 0.0422(6) Uani d . 1 1 . .
    C C3 0.6901(2) 1.1791(3) 1.03819(15) 0.0485(7) Uani d . 1 1 . .
    C C10 0.8248(2) 0.6866(3) 0.8726(2) 0.0648(9) Uani d . 1 1 . .
    H H10A 0.8794 0.6267 0.8806 0.078 Uiso calc R 1 1 . .
    C C14 0.5201(2) 0.9739(3) 0.75428(19) 0.0639(8) Uani d . 1 1 . .
    H H14A 0.4650 1.0330 0.7451 0.077 Uiso calc R 1 1 . .
    C C5 0.8301(3) 1.3300(3) 1.04007(18) 0.0706(10) Uani d . 1 1 . .
    H H5A 0.8585 1.4179 1.0477 0.085 Uiso calc R 1 1 . .
    C C12 0.6236(3) 0.8158(4) 0.70070(17) 0.0679(9) Uani d . 1 1 . .
    H H12A 0.6392 0.7685 0.6561 0.082 Uiso calc R 1 1 . .
    C C13 0.5429(3) 0.9011(4) 0.68713(19) 0.0734(10) Uani d . 1 1 . .
    H H13A 0.5030 0.9113 0.6340 0.088 Uiso calc R 1 1 . .
    C C18 0.6664(2) 0.7135(3) 1.08117(17) 0.0628(9) Uani d . 1 1 . .
    H H18A 0.6778 0.6458 1.0409 0.075 Uiso calc R 1 1 . .
    H H18B 0.5958 0.7382 1.0690 0.075 Uiso calc R 1 1 . .
    C C11 0.7670(2) 0.7048(3) 0.7955(2) 0.0651(9) Uani d . 1 1 . .
    H H11A 0.7817 0.6557 0.7512 0.078 Uiso calc R 1 1 . .
    C C21 0.7284(2) 0.9051(3) 1.16070(15) 0.0596(8) Uani d . 1 1 . .
    H H21A 0.6674 0.9587 1.1564 0.072 Uiso calc R 1 1 . .
    H H21B 0.7858 0.9658 1.1778 0.072 Uiso calc R 1 1 . .
    C C4 0.7332(3) 1.3106(3) 1.04918(17) 0.0636(9) Uani d . 1 1 . .
    H H4A 0.6967 1.3851 1.0626 0.076 Uiso calc R 1 1 . .
    C C20 0.7325(3) 0.7847(3) 1.22155(18) 0.0734(10) Uani d . 1 1 . .
    H H20A 0.8000 0.7729 1.2547 0.088 Uiso calc R 1 1 . .
    H H20B 0.6876 0.8013 1.2585 0.088 Uiso calc R 1 1 . .
    C C19 0.7004(3) 0.6593(4) 1.16925(18) 0.0850(11) Uani d . 1 1 . .
    H H19A 0.6458 0.6123 1.1867 0.102 Uiso calc R 1 1 . .
    H H19B 0.7558 0.5951 1.1732 0.102 Uiso calc R 1 1 . .
    C C6 0.8852(2) 1.2218(4) 1.01990(18) 0.0667(9) Uani d . 1 1 . .
    H H6A 0.9507 1.2357 1.0142 0.080 Uiso calc R 1 1 . .
    N N2 0.45935(18) 1.5046(3) 1.20142(17) 0.0669(7) Uani d . 1 1 . .
    O O1 0.50827(19) 1.3762(2) 1.10246(16) 0.0883(8) Uani d . 1 1 . .
    C C22 0.5038(2) 1.3964(4) 1.1737(3) 0.0729(9) Uani d . 1 1 . .
    H H22A 0.5340 1.3312 1.2128 0.087 Uiso calc R 1 1 . .
    C C23 0.4627(3) 1.5224(4) 1.2890(2) 0.1042(13) Uani d . 1 1 . .
    H H23A 0.5010 1.4487 1.3198 0.156 Uiso calc R 1 1 . .
    H H23C 0.3957 1.5206 1.2979 0.156 Uiso calc R 1 1 . .
    H H23D 0.4934 1.6096 1.3073 0.156 Uiso calc R 1 1 . .
    C C24 0.4053(3) 1.6046(4) 1.1449(3) 0.1163(15) Uani d . 1 1 . .
    H H24C 0.4091 1.5807 1.0892 0.174 Uiso calc R 1 1 . .
    H H24D 0.4342 1.6946 1.1585 0.174 Uiso calc R 1 1 . .
    H H24A 0.3364 1.6056 1.1491 0.174 Uiso calc R 1 1 . .
loop_
    _atom_site_aniso_label
    _atom_site_aniso_U_11
    _atom_site_aniso_U_22
    _atom_site_aniso_U_33
    _atom_site_aniso_U_12
    _atom_site_aniso_U_13
    _atom_site_aniso_U_23
    O2 0.0655(13) 0.0786(15) 0.0595(14) 0.0240(11) 0.0028(11) -0.0003(11)
    O3 0.0592(13) 0.0468(12) 0.0864(15) -0.0006(10) 0.0300(11) -0.0142(10)
    N1 0.0557(13) 0.0384(12) 0.0315(11) -0.0083(11) 0.0085(10) 0.0001(9)
    C8 0.0430(15) 0.0391(15) 0.0381(15) -0.0027(12) 0.0116(12) -0.0032(11)
    C16 0.0480(16) 0.0391(15) 0.0385(15) -0.0134(13) 0.0125(12) -0.0023(11)
    C15 0.0569(18) 0.0499(18) 0.0439(16) -0.0025(14) 0.0077(14) 0.0028(13)
    C1 0.0474(15) 0.0372(15) 0.0346(14) -0.0019(12) 0.0090(11) -0.0002(11)
    C9 0.0529(17) 0.0527(18) 0.0465(17) 0.0006(15) 0.0105(14) -0.0028(14)
    C17 0.0662(19) 0.0539(18) 0.0368(16) -0.0154(15) 0.0146(14) -0.0106(13)
    C7 0.0608(19) 0.0584(19) 0.0433(16) -0.0102(15) 0.0130(14) 0.0009(14)
    C2 0.0505(16) 0.0446(17) 0.0309(14) -0.0086(13) 0.0079(12) 0.0009(11)
    C3 0.0684(19) 0.0371(16) 0.0394(15) -0.0053(14) 0.0108(14) -0.0048(12)
    C10 0.064(2) 0.067(2) 0.069(2) 0.0125(16) 0.0265(18) -0.0124(17)
    C14 0.0599(19) 0.069(2) 0.056(2) -0.0037(16) -0.0010(16) 0.0133(16)
    C5 0.102(3) 0.054(2) 0.0509(19) -0.035(2) 0.0074(19) -0.0035(15)
    C12 0.093(3) 0.075(2) 0.0352(18) -0.031(2) 0.0135(17) -0.0097(15)
    C13 0.087(3) 0.084(3) 0.0406(19) -0.026(2) -0.0045(17) 0.0112(17)
    C18 0.084(2) 0.0501(18) 0.0505(18) -0.0236(16) 0.0062(15) 0.0073(14)
    C11 0.075(2) 0.066(2) 0.064(2) -0.0113(18) 0.0362(18) -0.0245(16)
    C21 0.085(2) 0.0585(19) 0.0348(15) -0.0073(17) 0.0131(15) -0.0049(14)
    C4 0.093(3) 0.0411(18) 0.0552(19) -0.0131(17) 0.0138(17) -0.0047(14)
    C20 0.094(2) 0.080(2) 0.0452(18) -0.0161(19) 0.0134(17) 0.0097(17)
    C19 0.114(3) 0.077(2) 0.058(2) -0.030(2) 0.006(2) 0.0151(19)
    C6 0.071(2) 0.077(2) 0.0511(19) -0.030(2) 0.0121(16) 0.0032(17)
    N2 0.0663(17) 0.0551(17) 0.082(2) 0.0039(14) 0.0228(15) -0.0131(15)
    O1 0.1021(19) 0.0734(17) 0.101(2) -0.0031(13) 0.0463(16) -0.0201(15)
    C22 0.065(2) 0.056(2) 0.097(3) -0.0124(17) 0.018(2) -0.010(2)
    C23 0.136(4) 0.094(3) 0.084(3) -0.007(3) 0.028(2) -0.020(2)
    C24 0.130(4) 0.099(3) 0.119(3) 0.048(3) 0.027(3) 0.023(3)
_geom_special_details
;
All e.s.d.'s (except the e.s.d. in the dihedral angle between two l.s. planes)
are estimated using the full covariance matrix. The cell e.s.d.'s are taken
into account individually in the estimation of e.s.d.'s in distances, angles
and torsion angles; correlations between e.s.d.'s in cell parameters are only
used when they are defined by crystal symmetry. An approximate (isotropic)
treatment of cell e.s.d.'s is used for estimating e.s.d.'s involving l.s.
planes.
;
loop_
    _geom_bond_atom_site_label_1
    _geom_bond_atom_site_label_2
    _geom_bond_site_symmetry_2
    _geom_bond_distance
    _geom_bond_publ_flag
    O2 C9 . 1.366(3) ?
    O2 H2A . 0.8200 ?
    O3 C3 . 1.368(3) ?
    O3 H3A . 0.8200 ?
    N1 C21 . 1.467(3) ?
    N1 C18 . 1.473(3) ?
    N1 C1 . 1.489(3) ?
    C8 C9 . 1.382(3) ?
    C8 C16 . 1.430(3) ?
    C8 C1 . 1.523(3) ?
    C16 C15 . 1.410(4) ?
    C16 C17 . 1.434(3) ?
    C15 C14 . 1.367(4) ?
    C15 H15A . 0.9300 ?
    C1 C2 . 1.529(3) ?
    C1 H1A . 0.9800 ?
    C9 C10 . 1.411(4) ?
    C17 C12 . 1.411(4) ?
    C17 C11 . 1.415(4) ?
    C7 C6 . 1.386(4) ?
    C7 C2 . 1.393(4) ?
    C7 H7A . 0.9300 ?
    C2 C3 . 1.400(4) ?
    C3 C4 . 1.394(4) ?
    C10 C11 . 1.351(4) ?
    C10 H10A . 0.9300 ?
    C14 C13 . 1.404(4) ?
    C14 H14A . 0.9300 ?
    C5 C6 . 1.372(4) ?
    C5 C4 . 1.379(4) ?
    C5 H5A . 0.9300 ?
    C12 C13 . 1.356(4) ?
    C12 H12A . 0.9300 ?
    C13 H13A . 0.9300 ?
    C18 C19 . 1.518(4) ?
    C18 H18A . 0.9700 ?
    C18 H18B . 0.9700 ?
    C11 H11A . 0.9300 ?
    C21 C20 . 1.529(4) ?
    C21 H21A . 0.9700 ?
    C21 H21B . 0.9700 ?
    C4 H4A . 0.9300 ?
    C20 C19 . 1.495(4) ?
    C20 H20A . 0.9700 ?
    C20 H20B . 0.9700 ?
    C19 H19A . 0.9700 ?
    C19 H19B . 0.9700 ?
    C6 H6A . 0.9300 ?
    N2 C22 . 1.339(4) ?
    N2 C24 . 1.428(4) ?
    N2 C23 . 1.446(4) ?
    O1 C22 . 1.207(4) ?
    C22 H22A . 0.9300 ?
    C23 H23A . 0.9600 ?
    C23 H23C . 0.9600 ?
    C23 H23D . 0.9600 ?
    C24 H24C . 0.9600 ?
    C24 H24D . 0.9600 ?
    C24 H24A . 0.9600 ?
loop_
    _geom_angle_atom_site_label_1
    _geom_angle_atom_site_label_2
    _geom_angle_atom_site_label_3
    _geom_angle_site_symmetry_1
    _geom_angle_site_symmetry_3
    _geom_angle
    _geom_angle_publ_flag
    C9 O2 H2A . . 109.5 ?
    C3 O3 H3A . . 109.5 ?
    C21 N1 C18 . . 104.0(2) ?
    C21 N1 C1 . . 116.0(2) ?
    C18 N1 C1 . . 112.29(19) ?
    C9 C8 C16 . . 119.0(2) ?
    C9 C8 C1 . . 121.2(2) ?
    C16 C8 C1 . . 119.8(2) ?
    C15 C16 C8 . . 123.8(2) ?
    C15 C16 C17 . . 117.1(2) ?
    C8 C16 C17 . . 119.1(2) ?
    C14 C15 C16 . . 121.4(3) ?
    C14 C15 H15A . . 119.3 ?
    C16 C15 H15A . . 119.3 ?
    N1 C1 C8 . . 109.61(19) ?
    N1 C1 C2 . . 111.41(19) ?
    C8 C1 C2 . . 111.8(2) ?
    N1 C1 H1A . . 107.9 ?
    C8 C1 H1A . . 107.9 ?
    C2 C1 H1A . . 107.9 ?
    O2 C9 C8 . . 123.5(2) ?
    O2 C9 C10 . . 115.1(3) ?
    C8 C9 C10 . . 121.5(3) ?
    C12 C17 C11 . . 121.5(3) ?
    C12 C17 C16 . . 119.6(3) ?
    C11 C17 C16 . . 118.9(3) ?
    C6 C7 C2 . . 121.8(3) ?
    C6 C7 H7A . . 119.1 ?
    C2 C7 H7A . . 119.1 ?
    C7 C2 C3 . . 118.1(2) ?
    C7 C2 C1 . . 121.7(2) ?
    C3 C2 C1 . . 120.2(2) ?
    O3 C3 C4 . . 121.0(3) ?
    O3 C3 C2 . . 118.8(2) ?
    C4 C3 C2 . . 120.1(3) ?
    C11 C10 C9 . . 120.3(3) ?
    C11 C10 H10A . . 119.9 ?
    C9 C10 H10A . . 119.9 ?
    C15 C14 C13 . . 121.1(3) ?
    C15 C14 H14A . . 119.4 ?
    C13 C14 H14A . . 119.4 ?
    C6 C5 C4 . . 121.1(3) ?
    C6 C5 H5A . . 119.5 ?
    C4 C5 H5A . . 119.5 ?
    C13 C12 C17 . . 121.5(3) ?
    C13 C12 H12A . . 119.3 ?
    C17 C12 H12A . . 119.3 ?
    C12 C13 C14 . . 119.3(3) ?
    C12 C13 H13A . . 120.4 ?
    C14 C13 H13A . . 120.4 ?
    N1 C18 C19 . . 102.6(2) ?
    N1 C18 H18A . . 111.2 ?
    C19 C18 H18A . . 111.2 ?
    N1 C18 H18B . . 111.2 ?
    C19 C18 H18B . . 111.2 ?
    H18A C18 H18B . . 109.2 ?
    C10 C11 C17 . . 121.3(3) ?
    C10 C11 H11A . . 119.4 ?
    C17 C11 H11A . . 119.4 ?
    N1 C21 C20 . . 103.7(2) ?
    N1 C21 H21A . . 111.0 ?
    C20 C21 H21A . . 111.0 ?
    N1 C21 H21B . . 111.0 ?
    C20 C21 H21B . . 111.0 ?
    H21A C21 H21B . . 109.0 ?
    C5 C4 C3 . . 119.9(3) ?
    C5 C4 H4A . . 120.0 ?
    C3 C4 H4A . . 120.0 ?
    C19 C20 C21 . . 105.9(2) ?
    C19 C20 H20A . . 110.6 ?
    C21 C20 H20A . . 110.6 ?
    C19 C20 H20B . . 110.6 ?
    C21 C20 H20B . . 110.6 ?
    H20A C20 H20B . . 108.7 ?
    C20 C19 C18 . . 105.2(3) ?
    C20 C19 H19A . . 110.7 ?
    C18 C19 H19A . . 110.7 ?
    C20 C19 H19B . . 110.7 ?
    C18 C19 H19B . . 110.7 ?
    H19A C19 H19B . . 108.8 ?
    C5 C6 C7 . . 119.0(3) ?
    C5 C6 H6A . . 120.5 ?
    C7 C6 H6A . . 120.5 ?
    C22 N2 C24 . . 120.8(3) ?
    C22 N2 C23 . . 121.2(3) ?
    C24 N2 C23 . . 118.0(3) ?
    O1 C22 N2 . . 125.8(4) ?
    O1 C22 H22A . . 117.1 ?
    N2 C22 H22A . . 117.1 ?
    N2 C23 H23A . . 109.5 ?
    N2 C23 H23C . . 109.5 ?
    H23A C23 H23C . . 109.5 ?
    N2 C23 H23D . . 109.5 ?
    H23A C23 H23D . . 109.5 ?
    H23C C23 H23D . . 109.5 ?
    N2 C24 H24C . . 109.5 ?
    N2 C24 H24D . . 109.5 ?
    H24C C24 H24D . . 109.5 ?
    N2 C24 H24A . . 109.5 ?
    H24C C24 H24A . . 109.5 ?
    H24D C24 H24A . . 109.5 ?
loop_
    _geom_hbond_atom_site_label_D
    _geom_hbond_atom_site_label_H
    _geom_hbond_atom_site_label_A
    _geom_hbond_site_symmetry_A
    _geom_hbond_distance_DH
    _geom_hbond_distance_HA
    _geom_hbond_distance_DA
    _geom_hbond_angle_DHA
    O2 H2A N1 . 0.82 1.88 2.565(3) 140.0
    O3 H3A O1 . 0.82 1.86 2.678(3) 172.6
data_global
_journal_date_recd_electronic     2012-02-13
_journal_date_accepted     2012-02-21
_journal_name_full     'Acta Crystallographica, Section E'
_journal_year     2012
_journal_volume     68
_journal_issue      3
_journal_page_first     o884
_journal_page_last     o884
_journal_paper_category     QO
_journal_paper_doi     10.1107/S1600536812007787
_journal_coeditor_code     RZ2712
_publ_contact_author_name     'Wen-xiang Wang'
_publ_contact_author_address
;
Ordered Matter Science Research Center,
College of Chemistry and Chemical
Engineering, Southeast University,
Nanjing 211189, People's Republic of China
;
_publ_contact_author_email     'wxwang@seu.edu.cn'
_publ_contact_author_fax     ?
_publ_contact_author_phone     ?
_publ_section_title
;
1-[(2-Hydroxyphenyl)(pyrrolidin-1-yl)methyl]naphthalen-2-ol
<i>N</i>,<i>N</i>-dimethylformamide monosolvate
;
loop_
    _publ_author_name
    _publ_author_footnote
    _publ_author_address
    'Wang, Wen-xiang' .
;
Ordered Matter Science Research Center
College of Chemistry and Chemical Engineering
Southeast University
Nanjing 211189, People's Republic of China
;
