# Supplementary material for: 1-[(2-Hy­droxy­phen­yl)(pyrrolidin-1-yl)­meth­yl]naphthalen-2-ol N,N-dimethyl­formamide monosolvate
Source: Acta Crystallogr Sect E Struct Rep Online. 2012 Feb 29;68(Pt 3):o884. doi: 10.1107/S1600536812007787 (PMC3297932; doi:10.1107/S1600536812007787)
Supplement: Supplementary file 2 [file e-68-0o884-Isup2.hkl]

# 
# h,k,l, Fc-squared, Fo-squared, sigma(Fo-squared) and status flag 
# 
data_I
_shelx_title ' A in P2(1)/n' 
_shelx_refln_list_code          4 
_shelx_F_calc_maximum      161.89 
_exptl_crystal_F_000       840.00 
_reflns_d_resolution_high  0.7700 
 
loop_ 
 _symmetry_equiv_pos_as_xyz 
 'x, y, z' 
 '-x+1/2, y+1/2, -z+1/2' 
 '-x, -y, -z' 
 'x-1/2, -y-1/2, z-1/2' 
 
_cell_length_a    13.6748 
_cell_length_b     9.6518 
_cell_length_c    16.5046 
_cell_angle_alpha  90.000 
_cell_angle_beta  102.840 
_cell_angle_gamma  90.000 
 
_shelx_F_squared_multiplier     1.000 
 
loop_ 
 _refln_index_h 
 _refln_index_k 
 _refln_index_l 
 _refln_F_squared_calc 
 _refln_F_squared_meas 
 _refln_F_squared_sigma 
 _refln_observed_status 
   2   0   0    13764.85    11938.83    172.33 o 
   4   0   0     3058.11     3141.65     71.89 o 
   6   0   0      565.36      561.45     21.10 o 
   8   0   0       78.50       74.03     14.31 o 
  10   0   0       28.86       36.33     10.61 o 
  12   0   0       34.63       23.45      9.98 o 
  14   0   0        9.89       -0.49      8.76 o 
  16   0   0        0.53       16.77     18.43 o 
   2   1   0     1391.45     1270.18     27.17 o 
   3   1   0     5998.08     5739.18    141.42 o 
   4   1   0     2310.47     2237.29     36.47 o 
   5   1   0       28.46       33.16      3.34 o 
   6   1   0       87.24       80.10      4.88 o 
   7   1   0     1153.38     1265.94     30.66 o 
   8   1   0       74.60       77.33      7.58 o 
   9   1   0       25.48       45.80      6.35 o 
  10   1   0        3.16        1.81      5.19 o 
  11   1   0        2.49       10.45      6.11 o 
  12   1   0       56.57       65.29      9.14 o 
  13   1   0       13.94       18.32      8.57 o 
  14   1   0       12.35       25.15      8.37 o 
  15   1   0        4.87        7.23      7.80 o 
  16   1   0       16.91       13.10     11.44 o 
  17   1   0        0.04       -1.71     21.16 o 
   0   2   0     9161.82     8747.18    145.70 o 
   1   2   0     3505.38     3190.75     29.03 o 
   2   2   0    23169.41    23204.97    363.09 o 
   3   2   0       71.41       62.50      2.75 o 
   4   2   0     2600.37     2623.20     43.20 o 
   5   2   0     1653.11     1680.30     39.81 o 
   6   2   0       42.41       46.39      4.38 o 
   7   2   0      143.58      149.79      9.65 o 
   8   2   0       12.08       23.32      5.16 o 
   9   2   0       97.47      107.22      8.68 o 
  10   2   0       45.62       50.64      7.12 o 
  11   2   0       39.02       39.77      8.66 o 
  12   2   0        1.37        6.32      5.84 o 
  13   2   0       24.12       27.28      8.35 o 
  14   2   0        1.31       19.08     14.63 o 
  15   2   0       16.54       15.44     10.52 o 
  16   2   0        4.10        6.85     10.99 o 
  17   2   0        1.89       -0.62     18.60 o 
   1   3   0     1049.98     1069.26     29.33 o 
   2   3   0     1171.92     1089.02     24.05 o 
   3   3   0     5173.40     5114.59    100.51 o 
   4   3   0     1415.96     1532.35     25.23 o 
   5   3   0       56.26       87.12      6.39 o 
   6   3   0      483.52      552.38     14.77 o 
   7   3   0      319.55      306.31     11.44 o 
   8   3   0       10.71       12.16      4.17 o 
   9   3   0        5.35        7.13      5.57 o 
  10   3   0        0.24        4.02      8.40 o 
  11   3   0      104.59      126.21     11.09 o 
  12   3   0       22.71        5.35      5.84 o 
  13   3   0        0.33        6.16      7.04 o 
  14   3   0        1.41       -9.07      9.07 o 
  15   3   0       46.01       83.68     18.13 o 
  16   3   0       10.93       13.52     16.33 o 
   0   4   0      629.45      607.06     19.55 o 
   1   4   0       76.22       73.56      4.52 o 
   2   4   0      224.79      245.82      8.89 o 
   3   4   0     2716.36     2736.90     64.58 o 
   4   4   0      448.36      461.21     25.24 o 
   5   4   0       28.95       41.50      5.81 o 
   6   4   0       14.36       10.05      3.13 o 
   7   4   0      307.19      340.15     27.37 o 
   8   4   0        0.84       -2.88      5.55 o 
   9   4   0      321.39      310.74     14.73 o 
  10   4   0       94.04      103.34     10.00 o 
  11   4   0      105.88      108.91     11.77 o 
  12   4   0       96.22      140.86     14.44 o 
  13   4   0        2.31        8.69      7.69 o 
  14   4   0        9.27       17.30     11.79 o 
  15   4   0        0.95        2.01     11.68 o 
  16   4   0       18.43       13.84     23.42 o 
   1   5   0      395.04      334.21     10.12 o 
   2   5   0       21.58       21.83      3.20 o 
   3   5   0      202.87      219.83     11.27 o 
   4   5   0      949.05      993.15     36.67 o 
   5   5   0       66.80       71.21      9.48 o 
   6   5   0       33.86       47.45      7.13 o 
   7   5   0      256.39      235.24     17.40 o 
   8   5   0        0.34        8.06      6.52 o 
   9   5   0       24.62       26.26      8.72 o 
  10   5   0       60.30       59.17     11.45 o 
  11   5   0       81.34       83.67     11.36 o 
  12   5   0       73.30       81.92     12.34 o 
  13   5   0       46.10       55.29     24.68 o 
  14   5   0        0.14        5.43     11.38 o 
  15   5   0        2.01       39.30     27.89 o 
   0   6   0      315.58      368.31     19.22 o 
   1   6   0       81.96      103.22      6.80 o 
   2   6   0        6.30        9.64      4.30 o 
   3   6   0       19.23       21.98      6.15 o 
   4   6   0       52.27       53.92      8.07 o 
   5   6   0       79.84       83.33      8.75 o 
   6   6   0       36.94       55.37      8.86 o 
   7   6   0        0.14       -3.50      9.26 o 
   8   6   0      148.14      148.59     13.32 o 
   9   6   0       36.66       54.97     11.06 o 
  10   6   0        8.56        6.85      7.87 o 
  11   6   0       19.75       37.26     25.44 o 
  12   6   0        3.59       23.06     18.58 o 
  13   6   0        1.84        4.64     10.41 o 
  14   6   0        9.07       -1.85     22.76 o 
  15   6   0        0.05       16.04     21.76 o 
   1   7   0       12.29       15.79      5.15 o 
   2   7   0        9.46       12.49     10.39 o 
   3   7   0       95.99      105.58     10.76 o 
   4   7   0        7.42       11.06      7.29 o 
   5   7   0      142.59      161.22     14.06 o 
   6   7   0        5.56        2.50     11.31 o 
   7   7   0        2.90        2.28      7.03 o 
   8   7   0       17.12       28.21     13.55 o 
   9   7   0        2.83       11.59     10.76 o 
  10   7   0        6.31        6.57      7.78 o 
  11   7   0       19.75       25.11     14.14 o 
  12   7   0        5.32       10.04     12.78 o 
  13   7   0       14.32       22.14     17.41 o 
  14   7   0        0.00       -5.02     16.15 o 
   0   8   0       78.77       62.06     11.75 o 
   1   8   0       39.55       31.20     10.41 o 
   2   8   0      767.09      746.72     43.79 o 
   3   8   0        3.88       16.36      8.20 o 
   4   8   0        0.64       -5.51      7.13 o 
   5   8   0        5.54       13.40     11.70 o 
   6   8   0       29.17       48.06     14.65 o 
   7   8   0        1.17       10.69     10.51 o 
   8   8   0        7.84        7.64      9.90 o 
   9   8   0       98.00      101.81     14.53 o 
  10   8   0        0.19       -7.34     11.73 o 
  11   8   0       34.06       36.29     16.87 o 
  12   8   0       15.41       26.69     18.58 o 
  13   8   0        0.98       -8.95     16.48 o 
   1   9   0      296.96      270.42     20.93 o 
   2   9   0       25.23       39.93     18.84 o 
   3   9   0       10.97       21.97     10.17 o 
   4   9   0        1.13       11.10      7.72 o 
   5   9   0       14.61       19.91      9.80 o 
   6   9   0        4.82        5.14      8.19 o 
   7   9   0       12.81        6.68      8.53 o 
   8   9   0        8.75       29.01     13.28 o 
   9   9   0        9.48       -3.45     11.50 o 
  10   9   0        1.06       20.22     14.35 o 
  11   9   0       26.12       40.30     21.26 o 
  12   9   0       19.78       -2.22     26.11 o 
   0  10   0       19.69       25.23     16.86 o 
   1  10   0        0.00       20.61     22.38 o 
   2  10   0        5.38       -5.19      9.77 o 
   3  10   0        8.93        9.19      8.76 o 
   4  10   0        5.54       -0.35      7.66 o 
   5  10   0       12.81       14.59     10.08 o 
   6  10   0       59.68       53.70     20.47 o 
   7  10   0       32.02       45.19     14.11 o 
   8  10   0        0.85      -12.69     12.69 o 
   9  10   0        4.50        2.88     12.42 o 
  10  10   0       12.82       13.91     17.97 o 
   1  11   0        1.63       14.72     16.95 o 
   2  11   0        8.73        5.70     13.52 o 
   3  11   0       17.97       59.52     21.48 o 
   4  11   0        8.29       29.02     16.88 o 
   5  11   0       10.11       28.29     14.78 o 
   6  11   0       22.24       21.99     14.49 o 
   7  11   0        0.29        1.70     13.43 o 
   8  11   0        3.25        8.61     19.97 o 
   0  12   0       28.29       10.67     19.16 o 
   1  12   0        0.16       24.84     33.61 o 
   2  12   0       21.25       -6.94     14.18 o 
   3  12   0       17.07       23.39     16.11 o 
   4  12   0        7.42       18.27     15.85 o 
   5  12   0        6.83       12.46     29.36 o 
 -17   0   1        0.49        9.08     18.61 o 
 -15   0   1       13.60       16.32     11.18 o 
 -13   0   1       78.82      110.77     16.25 o 
 -11   0   1       41.21       47.93     16.70 o 
  -9   0   1      424.08      446.09     23.08 o 
  -7   0   1     7894.76     8406.82    237.76 o 
  -5   0   1     1679.61     1685.50     43.80 o 
  -3   0   1     8123.16     6862.02    210.85 o 
   3   0   1    14325.65    13912.24    338.69 o 
   5   0   1     3498.26     3217.60     80.73 o 
   7   0   1      537.34      519.25     26.54 o 
   9   0   1      578.75      696.61     40.57 o 
  11   0   1       57.53       75.09     13.30 o 
  13   0   1      124.67      139.16     19.54 o 
  15   0   1       23.81       -2.86     12.22 o 
 -17   1   1        0.73       30.15     18.82 o 
 -16   1   1       17.71       10.35     14.04 o 
 -15   1   1       22.16       23.78     10.73 o 
 -14   1   1        9.04       11.49      6.89 o 
 -13   1   1      107.93      117.92     11.29 o 
 -12   1   1        0.09       26.03     16.54 o 
 -11   1   1       41.49       59.51      8.30 o 
 -10   1   1        9.14        8.71      7.38 o 
  -9   1   1        0.60       12.78      9.41 o 
  -8   1   1      103.02      114.66      7.45 o 
  -7   1   1     1654.60     1694.57     38.28 o 
  -6   1   1      909.96     1016.69     22.36 o 
  -5   1   1      873.71      780.22     16.18 o 
  -4   1   1      219.44      214.58      8.71 o 
  -3   1   1      638.88      787.07     13.74 o 
  -2   1   1     8356.30     8015.31     79.65 o 
   1   1   1       44.90       45.17      1.05 o 
   2   1   1     2810.35     2599.43     30.54 o 
   3   1   1    10760.14    10339.79    143.93 o 
   4   1   1      386.16      367.69     10.38 o 
   5   1   1       31.87       39.44      3.61 o 
   6   1   1      764.34      779.88     19.52 o 
   7   1   1      106.60       99.39      6.79 o 
   8   1   1        7.45       12.20      7.20 o 
   9   1   1       22.41       18.28      5.55 o 
  10   1   1       19.75       31.57      6.58 o 
  11   1   1       26.26       53.21     14.38 o 
  12   1   1       25.64        5.52      7.97 o 
  13   1   1       36.37       34.46      9.63 o 
  14   1   1       10.73       14.30      7.75 o 
  15   1   1        0.01        3.06      7.28 o 
  16   1   1        1.11        6.75     11.51 o 
 -17   2   1        0.00       -6.02     18.08 o 
 -16   2   1        6.68        9.37     10.25 o 
 -15   2   1        8.61        4.45      8.45 o 
 -14   2   1        4.61       13.39      7.36 o 
 -13   2   1       65.33       77.48     10.24 o 
 -12   2   1      144.47      145.85     12.24 o 
 -11   2   1       18.21        8.49      5.51 o 
 -10   2   1      115.25      132.83     10.27 o 
  -9   2   1       46.31       60.91      6.95 o 
  -8   2   1      483.47      492.78     15.88 o 
  -7   2   1        0.09        9.50      8.60 o 
  -6   2   1      157.69      218.83      7.84 o 
  -5   2   1     2852.75     2710.40     48.24 o 
  -4   2   1     8166.33     8032.51    120.75 o 
  -3   2   1     5483.81     5008.68     83.71 o 
  -2   2   1     2110.23     2055.35     33.51 o 
  -1   2   1      645.35      694.46     11.47 o 
   0   2   1     1442.74     1334.47     30.14 o 
   1   2   1     1560.63     1555.03     16.23 o 
   2   2   1       10.42       14.31      3.94 o 
   3   2   1      703.64      715.73     22.10 o 
   4   2   1      832.25      800.34     23.86 o 
   5   2   1      704.84      796.23     20.31 o 
   6   2   1      286.27      248.19      9.20 o 
   7   2   1      474.10      419.40     14.16 o 
   8   2   1      222.83      259.14     12.77 o 
   9   2   1      141.63      132.71     10.42 o 
  10   2   1      182.45      174.74     12.23 o 
  11   2   1        0.72        7.98      9.60 o 
  12   2   1       43.78       56.21     11.24 o 
  13   2   1       16.10       31.19     12.82 o 
  14   2   1       44.67       45.35      9.95 o 
  15   2   1       59.33       44.47     17.60 o 
  16   2   1        2.61       -4.17     13.44 o 
 -16   3   1        0.15      -12.76     12.76 o 
 -15   3   1        0.03       -4.54      9.95 o 
 -14   3   1        3.21        8.22     11.01 o 
 -13   3   1        1.70        9.53      6.33 o 
 -12   3   1       25.22       30.46      7.85 o 
 -11   3   1       80.38       96.37      9.98 o 
 -10   3   1       35.08       33.30      6.72 o 
  -9   3   1      105.27      115.71      9.39 o 
  -8   3   1      393.46      356.31     13.33 o 
  -7   3   1       11.93       17.97      4.01 o 
  -6   3   1     1904.40     1751.68     36.96 o 
  -5   3   1     1234.11     1126.61     22.37 o 
  -4   3   1      370.03      384.63      8.24 o 
  -3   3   1      301.00      259.72      7.27 o 
  -2   3   1     2750.66     2606.35     30.26 o 
  -1   3   1       38.19       43.96      3.68 o 
   0   3   1      342.73      267.85      6.70 o 
   1   3   1     3357.32     3308.76     95.31 o 
   2   3   1     1010.37     1011.38     22.99 o 
   3   3   1     1449.52     1291.18     38.88 o 
   4   3   1      466.83      456.47     14.07 o 
   5   3   1       44.19       41.43      4.33 o 
   6   3   1      140.80      100.60      7.64 o 
   7   3   1       90.12      107.34      7.21 o 
   8   3   1      198.07      220.66     11.03 o 
   9   3   1      119.95      125.64      9.55 o 
  10   3   1       81.89       84.23      8.93 o 
  11   3   1        8.30       16.51      6.56 o 
  12   3   1        5.24        8.16      6.09 o 
  13   3   1       70.77       65.85     10.18 o 
  14   3   1        7.57        6.26      7.01 o 
  15   3   1        3.27       19.39     11.49 o 
  16   3   1       51.54       27.42     26.40 o 
 -16   4   1        6.72       34.61     28.92 o 
 -15   4   1        4.93       -9.37     11.81 o 
 -14   4   1       19.07       31.54     22.21 o 
 -13   4   1        4.38       -0.64      7.77 o 
 -12   4   1      148.42      159.80     14.48 o 
 -11   4   1       29.07       30.79      7.18 o 
 -10   4   1      658.38      607.02     24.56 o 
  -9   4   1      734.97      663.53     23.49 o 
  -8   4   1       70.20       58.77      9.76 o 
  -7   4   1       44.24       56.34      5.15 o 
  -6   4   1      434.47      425.36     15.07 o 
  -5   4   1     1516.03     1436.25     49.98 o 
  -4   4   1      228.02      250.63     10.93 o 
  -3   4   1      500.66      517.72     16.25 o 
  -2   4   1     1737.44     1691.02     29.08 o 
  -1   4   1     3067.00     2996.25     71.62 o 
   0   4   1      227.25      196.91      6.68 o 
   1   4   1     1018.99      972.55     20.31 o 
   2   4   1      681.54      722.18     22.05 o 
   3   4   1      523.61      563.16     17.55 o 
   4   4   1      994.07     1126.52     31.24 o 
   5   4   1      167.35      163.06      5.07 o 
   6   4   1      155.67      172.84     10.19 o 
   7   4   1      199.00      200.32      9.50 o 
   8   4   1        0.06        1.06      3.64 o 
   9   4   1      434.49      436.74     18.34 o 
  10   4   1       61.77       77.93     15.85 o 
  11   4   1       92.33       87.26     10.17 o 
  12   4   1       56.20       52.14     16.14 o 
  13   4   1        0.24        4.53     15.74 o 
  14   4   1       11.10       18.00     11.54 o 
  15   4   1        1.20        9.00     13.82 o 
  16   4   1       32.66       10.14     16.71 o 
 -16   5   1        3.23        8.36     28.16 o 
 -15   5   1        3.33       -3.88     12.17 o 
 -14   5   1        1.97        2.66     10.09 o 
 -13   5   1        0.28       15.93     11.57 o 
 -12   5   1       22.64       25.05     11.86 o 
 -11   5   1       61.97       55.55     10.64 o 
 -10   5   1      332.73      324.51     20.41 o 
  -9   5   1      243.81      224.00     15.34 o 
  -8   5   1      182.12      185.94     14.12 o 
  -7   5   1        2.43        5.91      4.94 o 
  -6   5   1       19.13       31.93      6.67 o 
  -5   5   1      126.32      128.30     12.49 o 
  -4   5   1      919.67      850.14     28.28 o 
  -3   5   1      960.30     1112.55     33.11 o 
  -2   5   1      827.10      876.98     19.55 o 
  -1   5   1        7.43       21.60     10.31 o 
   0   5   1      181.59      222.50      8.62 o 
   1   5   1      260.27      239.09      8.95 o 
   2   5   1     2496.56     2527.85     43.72 o 
   3   5   1      719.06      720.50     25.48 o 
   4   5   1      185.70      235.11     13.23 o 
   5   5   1      177.84      200.34     12.27 o 
   6   5   1      300.98      311.32     15.98 o 
   7   5   1      208.79      232.73     14.71 o 
   8   5   1       77.29       89.21     10.44 o 
   9   5   1      207.46      206.07     17.03 o 
  10   5   1      120.98      123.05     14.58 o 
  11   5   1       24.56       22.83      9.43 o 
  12   5   1        0.07        3.51      7.40 o 
  13   5   1        0.00       15.14     14.37 o 
  14   5   1        0.06        4.41     13.06 o 
  15   5   1        3.11        6.03     15.23 o 
 -15   6   1        0.80        4.23     14.60 o 
 -14   6   1        4.32        0.04     10.12 o 
 -13   6   1        0.01        1.60     10.62 o 
 -12   6   1        0.07       10.34     14.95 o 
 -11   6   1       19.04       40.92     16.01 o 
 -10   6   1       74.87       85.39     11.19 o 
  -9   6   1        1.15        7.79      6.80 o 
  -8   6   1       48.85       68.09     10.72 o 
  -7   6   1      121.17      134.90     19.80 o 
  -6   6   1       32.27       41.88      8.53 o 
  -5   6   1       20.08        4.71      5.96 o 
  -4   6   1      162.24      158.81     11.65 o 
  -3   6   1      305.03      317.02     16.11 o 
  -2   6   1      710.36      661.76     19.49 o 
  -1   6   1      140.33      129.67      9.78 o 
   0   6   1       87.57       98.33      6.89 o 
   1   6   1      412.20      423.57     15.37 o 
   2   6   1      504.00      504.42     20.79 o 
   3   6   1       81.29       72.81     12.40 o 
   4   6   1       75.20       68.66      9.02 o 
   5   6   1        9.24       20.44      9.09 o 
   6   6   1      296.05      296.63     18.98 o 
   7   6   1       17.28        5.15      6.81 o 
   8   6   1       47.86       54.95     10.04 o 
   9   6   1      144.55      136.50     13.43 o 
  10   6   1       20.43       28.72     13.85 o 
  11   6   1       34.09       46.20     13.61 o 
  12   6   1        0.94        8.09     12.93 o 
  13   6   1        1.61       25.77     19.63 o 
  14   6   1        6.58        0.48     23.49 o 
 -14   7   1        2.45       22.36     18.42 o 
 -13   7   1        0.12       -5.03     12.16 o 
 -12   7   1       10.53        4.23     10.74 o 
 -11   7   1        3.33        2.80     12.98 o 
 -10   7   1       37.35       18.36     15.41 o 
  -9   7   1       34.07       37.67     11.28 o 
  -8   7   1       50.30       66.75     11.08 o 
  -7   7   1       15.25       -1.60      6.87 o 
  -6   7   1        0.06       11.22     12.17 o 
  -5   7   1       38.42       52.38      9.88 o 
  -4   7   1        4.58       18.66     10.02 o 
  -3   7   1       22.71       13.88      6.98 o 
  -2   7   1       22.77       45.68      9.60 o 
  -1   7   1      172.58      157.32     10.59 o 
   0   7   1        3.46        7.29      4.72 o 
   1   7   1       74.05       67.69      9.53 o 
   2   7   1       41.82       59.40      9.59 o 
   3   7   1       57.27       67.35     10.39 o 
   4   7   1      171.96      179.01     15.04 o 
   5   7   1      276.06      285.66     24.85 o 
   6   7   1       16.69       49.95     10.31 o 
   7   7   1       53.08       69.99     10.75 o 
   8   7   1        0.80       -0.84      6.56 o 
   9   7   1        0.28        4.05      8.72 o 
  10   7   1        4.24       27.55      9.94 o 
  11   7   1       15.93       17.82     10.26 o 
  12   7   1        1.00       35.94     19.21 o 
  13   7   1        1.49        5.54     14.87 o 
  14   7   1       16.04       18.37     19.02 o 
 -13   8   1       22.72        9.98     16.96 o 
 -12   8   1        8.54       10.80     13.47 o 
 -11   8   1        3.26       12.39     12.62 o 
 -10   8   1       22.97       61.84     23.84 o 
  -9   8   1       25.16       12.80      9.12 o 
  -8   8   1       12.16       17.04      9.16 o 
  -7   8   1       34.01       40.86     10.88 o 
  -6   8   1        6.70       12.69      9.26 o 
  -5   8   1       69.90       63.74     10.58 o 
  -4   8   1      109.71       94.96     11.95 o 
  -3   8   1      115.54      117.83     12.58 o 
  -2   8   1      104.69      165.94     16.53 o 
  -1   8   1        0.35       -8.16      8.16 o 
   0   8   1      169.93      183.98     18.09 o 
   1   8   1       19.48       19.28      7.13 o 
   2   8   1      203.17      186.19     20.74 o 
   3   8   1      109.40      118.40     12.62 o 
   4   8   1       88.08      106.54     17.41 o 
   5   8   1        0.53        4.90      8.03 o 
   6   8   1      145.92      120.57     14.21 o 
   7   8   1      199.66      191.10     17.90 o 
   8   8   1       17.29       26.57     11.37 o 
   9   8   1       12.80       19.12     11.62 o 
  10   8   1        0.91       13.75     10.02 o 
  11   8   1        2.03        5.66     12.58 o 
  12   8   1       49.98       35.75     20.31 o 
  13   8   1       11.48       33.20     29.87 o 
 -12   9   1        1.74       34.73     21.29 o 
 -11   9   1        2.23       11.30     20.47 o 
 -10   9   1        1.26       15.38     13.31 o 
  -9   9   1       16.29       15.09     13.39 o 
  -8   9   1       47.13       59.57     13.58 o 
  -7   9   1       17.03       28.97     15.19 o 
  -6   9   1       74.12       82.53     13.96 o 
  -5   9   1        0.23        4.91      7.39 o 
  -4   9   1        5.53       14.28      9.19 o 
  -3   9   1       36.32       12.75      8.44 o 
  -2   9   1        1.35        7.46      7.82 o 
  -1   9   1      141.74      142.26     13.60 o 
   0   9   1      221.64      236.42     23.86 o 
   1   9   1       56.19       62.76     11.01 o 
   2   9   1        0.39       25.92     17.05 o 
   3   9   1        1.36       11.48      8.34 o 
   4   9   1       97.15       59.74     12.76 o 
   5   9   1        0.26       -8.96      8.96 o 
   6   9   1       14.73       -0.86      7.05 o 
   7   9   1        4.55       -2.89     11.89 o 
   8   9   1        0.05        5.62      8.88 o 
   9   9   1       12.09        5.74      9.92 o 
  10   9   1        0.03        1.02     12.71 o 
  11   9   1        6.65       -2.20     14.47 o 
 -10  10   1        8.04       17.16     15.16 o 
  -9  10   1        5.86       11.77     14.79 o 
  -8  10   1        0.09       37.98     19.48 o 
  -7  10   1        0.01       15.32     11.23 o 
  -6  10   1        5.82       16.20     13.19 o 
  -5  10   1       16.36       11.69     10.15 o 
  -4  10   1        8.23       -8.35      9.02 o 
  -3  10   1        2.23        3.33     10.47 o 
  -2  10   1       14.24       15.19     11.21 o 
  -1  10   1        9.96       22.79     16.28 o 
   0  10   1       31.67       46.78     18.03 o 
   1  10   1        0.04        2.76      9.29 o 
   2  10   1       19.73        5.03      9.53 o 
   3  10   1       14.98       11.22      7.77 o 
   4  10   1       18.77       14.42     10.44 o 
   5  10   1       16.84        4.50      8.96 o 
   6  10   1       40.84       26.31     11.92 o 
   7  10   1       15.17       55.93     34.05 o 
   8  10   1       29.09       42.11     22.99 o 
   9  10   1        0.32      -11.70     16.28 o 
  10  10   1        0.38       -0.92     17.41 o 
  -8  11   1        0.05       13.33     18.18 o 
  -7  11   1        3.74       -4.93     14.03 o 
  -6  11   1       18.15       40.74     19.41 o 
  -5  11   1        0.02       -2.05     15.67 o 
  -4  11   1        0.16       12.27     13.33 o 
  -3  11   1       18.01       37.51     15.26 o 
  -2  11   1        2.32        1.97     10.72 o 
  -1  11   1        0.15        9.07     11.60 o 
   0  11   1        1.74       19.21     12.90 o 
   1  11   1       16.47       12.01     14.20 o 
   2  11   1       16.11        7.33     11.63 o 
   3  11   1       19.76       21.37     15.00 o 
   4  11   1        0.40        2.39     21.36 o 
   5  11   1       38.86       27.09     15.98 o 
   6  11   1        0.14       11.75     13.79 o 
   7  11   1        3.01       14.34     17.13 o 
   8  11   1        1.64       27.14     34.65 o 
  -5  12   1        0.01       26.55     27.91 o 
  -4  12   1        0.75       -9.87     14.31 o 
  -3  12   1        1.07        8.79     14.28 o 
  -2  12   1        4.44      -14.73     14.73 o 
  -1  12   1       11.47       -2.05     11.67 o 
   0  12   1        2.68       29.43     16.23 o 
   1  12   1       19.93       45.91     20.18 o 
   2  12   1       12.38       21.57     16.08 o 
   3  12   1        1.25       12.94     17.29 o 
   4  12   1       10.33       14.55     18.78 o 
 -16   0   2        0.69       -9.28     15.68 o 
 -14   0   2        4.04       13.95      9.73 o 
 -12   0   2       45.08       24.78     27.80 o 
 -10   0   2      413.20      444.79     26.27 o 
  -8   0   2       26.18       36.10      6.70 o 
  -6   0   2     1201.52     1026.21     30.76 o 
  -4   0   2    18207.39    16612.46    324.60 o 
  -2   0   2     8184.77     8003.50    135.35 o 
   2   0   2    21050.04    19257.09    256.60 o 
   4   0   2      733.05      750.62     28.56 o 
   6   0   2     1262.73     1230.88     75.79 o 
   8   0   2      273.50      280.94     20.27 o 
  10   0   2       16.11       18.55     18.09 o 
  12   0   2        7.06       15.28      9.66 o 
  14   0   2        0.28       -7.02     16.21 o 
  16   0   2        7.25       25.60     18.29 o 
 -17   1   2        0.91       21.53     23.98 o 
 -16   1   2        8.01        6.69     10.78 o 
 -15   1   2        6.33       18.42     10.07 o 
 -14   1   2       12.00       12.47      8.84 o 
 -13   1   2       18.70       20.76      6.91 o 
 -12   1   2        4.94        8.72      6.75 o 
 -11   1   2        7.96       16.49      5.62 o 
 -10   1   2      170.19      177.09     10.98 o 
  -9   1   2       66.31      110.63     11.95 o 
  -8   1   2        4.96        6.01      3.59 o 
  -7   1   2     1058.03     1203.55     27.46 o 
  -6   1   2      704.35      643.15     14.84 o 
  -5   1   2      600.34      648.35     14.62 o 
  -4   1   2      676.21      647.87     15.33 o 
  -3   1   2        1.24       19.74      4.95 o 
  -2   1   2     1590.41     1597.21     41.53 o 
  -1   1   2      784.00      697.69     13.46 o 
   0   1   2     2193.35     1846.19     32.93 o 
   1   1   2       46.17       52.88      2.87 o 
   2   1   2     2063.79     2035.02     58.22 o 
   3   1   2        2.23       10.02      2.14 o 
   4   1   2       69.95       65.76      5.62 o 
   5   1   2       37.51       54.76      8.94 o 
   6   1   2      467.73      455.71     15.85 o 
   7   1   2       13.80        8.40      3.68 o 
   8   1   2      122.08      110.27      8.08 o 
   9   1   2        1.26       11.11      7.81 o 
  10   1   2       94.08       87.12      9.07 o 
  11   1   2       13.16        6.92      6.39 o 
  12   1   2       97.43      117.92     12.73 o 
  13   1   2       16.44       27.13      8.62 o 
  14   1   2       19.21       18.39      8.17 o 
  15   1   2       25.21       14.44     12.04 o 
  16   1   2        5.57       -8.58     13.46 o 
 -17   2   2        2.86       32.96     25.98 o 
 -16   2   2        5.07       22.27     19.48 o 
 -15   2   2        5.70       18.44     10.13 o 
 -14   2   2        5.33       -7.91      7.91 o 
 -13   2   2       95.01      104.47     10.57 o 
 -12   2   2       40.78       49.85      8.71 o 
 -11   2   2      229.70      239.44     14.46 o 
 -10   2   2        7.87        5.88      4.78 o 
  -9   2   2      589.33      669.31     21.82 o 
  -8   2   2       44.15       56.96      7.61 o 
  -7   2   2      313.86      276.08      9.81 o 
  -6   2   2      681.12      742.07     18.23 o 
  -5   2   2      333.85      300.53      7.89 o 
  -4   2   2      606.14      479.17      9.55 o 
  -3   2   2    25600.86    25736.57    353.24 o 
  -2   2   2    16465.18    15921.33    204.46 o 
  -1   2   2      681.13      721.39     13.31 o 
   0   2   2     8846.85     8177.90    104.50 o 
   1   2   2      893.26      885.12     24.98 o 
   2   2   2      463.59      424.73      8.14 o 
   3   2   2      345.57      302.46      7.31 o 
   4   2   2       11.27       17.33      2.84 o 
   5   2   2      802.60      740.51     21.51 o 
   6   2   2       26.51       35.23      4.27 o 
   7   2   2      133.08      148.42      9.22 o 
   8   2   2       56.00       41.66      6.02 o 
   9   2   2      130.01      126.25      9.74 o 
  10   2   2       32.11       45.64      7.80 o 
  11   2   2       13.20       16.56      6.72 o 
  12   2   2       32.37       27.54     10.97 o 
  13   2   2       48.59       40.65     10.10 o 
  14   2   2        0.29       14.41      8.55 o 
  15   2   2       12.25       21.25     10.15 o 
  16   2   2        3.30      -18.36     18.36 o 
 -17   3   2        0.36      -18.21     21.84 o 
 -16   3   2       10.87        8.32     29.60 o 
 -15   3   2        0.01       32.60     13.72 o 
 -14   3   2        6.43       19.00      8.99 o 
 -13   3   2       37.57       57.04     12.15 o 
 -12   3   2      109.73      110.54      9.83 o 
 -11   3   2       35.99       47.79      7.18 o 
 -10   3   2       14.99       28.04     10.83 o 
  -9   3   2        4.30        3.41      4.85 o 
  -8   3   2      188.31      199.90      9.61 o 
  -7   3   2      776.21      848.32     21.58 o 
  -6   3   2      439.36      412.67     12.38 o 
  -5   3   2       83.58       78.14      4.35 o 
  -4   3   2     2862.30     3079.79     52.12 o 
  -3   3   2      493.98      478.96      9.99 o 
  -2   3   2     4675.40     4489.77     69.33 o 
  -1   3   2       26.99       31.43      3.44 o 
   0   3   2        1.09       13.83      2.53 o 
   1   3   2        6.27        2.03      1.63 o 
   2   3   2        8.79        5.92      2.46 o 
   3   3   2      815.81      840.01     15.81 o 
   4   3   2     1201.77     1205.10     30.55 o 
   5   3   2      301.08      322.65     15.22 o 
   6   3   2      281.34      283.24     14.04 o 
   7   3   2      400.15      348.12     17.56 o 
   8   3   2       79.09       77.27      9.97 o 
   9   3   2      123.71      128.78      9.87 o 
  10   3   2        0.17        3.98      5.43 o 
  11   3   2       50.34       84.06     10.67 o 
  12   3   2       29.24       37.55     13.57 o 
  13   3   2       11.26       11.15      7.50 o 
  14   3   2       84.21       84.97     13.78 o 
  15   3   2        4.75       12.48     15.88 o 
  16   3   2       14.56       20.25     26.17 o 
 -16   4   2        8.83        6.58     12.78 o 
 -15   4   2        1.73        0.86     11.04 o 
 -14   4   2       11.91        6.39     10.99 o 
 -13   4   2        0.17       15.84     13.10 o 
 -12   4   2       39.09       49.60     10.14 o 
 -11   4   2        3.91        6.80      5.02 o 
 -10   4   2       78.25       97.18      8.63 o 
  -9   4   2      127.22      128.87      8.66 o 
  -8   4   2      213.37      187.60     19.34 o 
  -7   4   2       12.56       14.16      4.91 o 
  -6   4   2       53.15       52.55      4.26 o 
  -5   4   2     4890.22     4812.69     86.44 o 
  -4   4   2     3358.25     3485.63     59.55 o 
  -3   4   2     2692.68     2831.66     49.90 o 
  -2   4   2        4.68       11.08      6.47 o 
  -1   4   2      408.09      398.66     18.99 o 
   0   4   2      805.12      846.78     18.31 o 
   1   4   2      167.12      196.80      6.87 o 
   2   4   2        0.18       -0.27      2.79 o 
   3   4   2       99.51      104.37      6.08 o 
   4   4   2       71.13       60.79      7.66 o 
   5   4   2       42.85       48.03      3.96 o 
   6   4   2      221.63      227.30     13.51 o 
   7   4   2       39.19       44.46      7.42 o 
   8   4   2       10.26       18.38      6.81 o 
   9   4   2      658.36      633.87     24.20 o 
  10   4   2       45.16       63.12     11.30 o 
  11   4   2      266.49      215.62     16.05 o 
  12   4   2        2.79        7.03      7.21 o 
  13   4   2       13.18       16.38     17.94 o 
  14   4   2        0.03        0.49     11.42 o 
  15   4   2       18.36       23.69     17.04 o 
 -16   5   2        5.40       13.38     16.52 o 
 -15   5   2        2.05      -11.96     12.39 o 
 -14   5   2        0.73        5.25     15.94 o 
 -13   5   2        3.82       34.17     14.12 o 
 -12   5   2        3.77       -0.07      9.88 o 
 -11   5   2       12.41       -2.35      8.52 o 
 -10   5   2       48.22       55.93      8.81 o 
  -9   5   2      140.76      153.36     11.99 o 
  -8   5   2       24.67       48.51     11.69 o 
  -7   5   2       91.05      101.60     12.18 o 
  -6   5   2      757.46      794.23     28.54 o 
  -5   5   2       93.97       78.10      9.29 o 
  -4   5   2      130.08      149.29     12.88 o 
  -3   5   2       74.54       82.67      4.59 o 
  -2   5   2       13.91       26.14      6.28 o 
  -1   5   2        3.47       -0.97      4.22 o 
   0   5   2      323.82      308.13     10.83 o 
   1   5   2       69.95       72.63      4.56 o 
   2   5   2      146.74      124.73      6.12 o 
   3   5   2      105.50      121.73     10.05 o 
   4   5   2        0.85       -2.37      4.07 o 
   5   5   2        2.38       -3.24      4.52 o 
   6   5   2       62.49       79.76      8.97 o 
   7   5   2       35.94       47.00      9.29 o 
   8   5   2        5.50       28.48     10.69 o 
   9   5   2      362.08      361.84     21.17 o 
  10   5   2       44.20       38.92      9.53 o 
  11   5   2       24.86       34.78      9.62 o 
  12   5   2       41.22       58.73     11.49 o 
  13   5   2        0.22       -0.51      7.96 o 
  14   5   2        9.78      -10.27     14.60 o 
  15   5   2        2.18       -8.41     17.34 o 
 -15   6   2        2.34       40.54     18.36 o 
 -14   6   2        1.49       14.08     13.26 o 
 -13   6   2        0.63        6.83     10.85 o 
 -12   6   2       71.70       72.77     16.41 o 
 -11   6   2        1.28        5.26      9.55 o 
 -10   6   2       15.14       26.20     14.96 o 
  -9   6   2       17.77       41.67     19.49 o 
  -8   6   2       72.47       90.98     10.79 o 
  -7   6   2        1.57        8.18      8.84 o 
  -6   6   2      456.94      443.31     22.55 o 
  -5   6   2      208.46      225.98     21.32 o 
  -4   6   2       43.49       60.91      8.07 o 
  -3   6   2       48.38       41.98      6.48 o 
  -2   6   2        6.92        4.95      7.54 o 
  -1   6   2       20.27       16.54      4.41 o 
   0   6   2      191.89      196.87     10.46 o 
   1   6   2      879.11      804.85     23.26 o 
   2   6   2      196.80      147.11     11.25 o 
   3   6   2      260.76      236.23     18.11 o 
   4   6   2      102.11       96.55     10.17 o 
   5   6   2       97.73      141.77     12.47 o 
   6   6   2       12.82        9.91      6.86 o 
   7   6   2       23.90       42.93     13.30 o 
   8   6   2       31.34       40.63      9.08 o 
   9   6   2        0.02        9.40      7.71 o 
  10   6   2       10.60       11.12      8.87 o 
  11   6   2       57.93       68.82     12.55 o 
  12   6   2        9.39       22.24     11.25 o 
  13   6   2        0.56       -5.66     25.35 o 
  14   6   2        0.60       31.78     19.41 o 
 -14   7   2        4.32        4.70     13.41 o 
 -13   7   2        0.04       17.68     13.92 o 
 -12   7   2        8.59        7.24     12.03 o 
 -11   7   2        6.92       14.76     11.92 o 
 -10   7   2        6.31       22.02     11.48 o 
  -9   7   2        1.13       -1.03      6.21 o 
  -8   7   2       38.94       27.08      8.74 o 
  -7   7   2      130.03      148.40     14.20 o 
  -6   7   2       89.94      104.52     12.96 o 
  -5   7   2        7.39       16.78      7.86 o 
  -4   7   2       46.42       73.34     10.35 o 
  -3   7   2        2.34       -1.32      5.91 o 
  -2   7   2      171.61      160.68     10.49 o 
  -1   7   2       62.31       53.94      9.31 o 
   0   7   2       62.99       63.25      6.87 o 
   1   7   2      376.74      332.23     19.59 o 
   2   7   2        2.48       -0.92      5.83 o 
   3   7   2      196.92      180.57     14.41 o 
   4   7   2       30.03       39.71     14.24 o 
   5   7   2        5.59       23.86      8.64 o 
   6   7   2      152.63      180.71     16.29 o 
   7   7   2       55.82       71.43     11.45 o 
   8   7   2       44.35       77.58     11.76 o 
   9   7   2       34.92       17.16      8.84 o 
  10   7   2       26.72       59.15     26.19 o 
  11   7   2        1.37        7.39      9.07 o 
  12   7   2       30.14       10.85     14.89 o 
  13   7   2        0.36        9.49     16.19 o 
 -13   8   2        4.53       -0.89     11.85 o 
 -12   8   2        4.04       12.35     13.75 o 
 -11   8   2        0.66      -11.57     12.28 o 
 -10   8   2       19.65       -2.04     10.33 o 
  -9   8   2       61.80       43.37     13.97 o 
  -8   8   2        0.00       -7.36      7.39 o 
  -7   8   2       22.05       33.47     10.35 o 
  -6   8   2        0.06        1.42      6.16 o 
  -5   8   2        5.44        0.25      6.73 o 
  -4   8   2        6.02       12.41      7.55 o 
  -3   8   2       90.63      129.70     14.24 o 
  -2   8   2        8.09       25.61     11.95 o 
  -1   8   2      439.20      428.00     19.31 o 
   0   8   2      135.38      129.94     11.25 o 
   1   8   2        4.18        5.01      8.66 o 
   2   8   2      141.91      159.26     15.58 o 
   3   8   2       89.71      106.51     13.23 o 
   4   8   2      302.14      314.58     22.46 o 
   5   8   2      127.98      127.77     13.93 o 
   6   8   2       12.60       23.65     10.77 o 
   7   8   2       17.74       13.02      9.10 o 
   8   8   2        4.13       10.39      9.71 o 
   9   8   2        9.68       43.48     20.24 o 
  10   8   2       12.71       11.88     10.40 o 
  11   8   2       21.60       17.51     17.04 o 
  12   8   2       23.32       52.77     31.87 o 
 -12   9   2        4.98        7.13     16.67 o 
 -11   9   2        4.08       14.21     13.97 o 
 -10   9   2       20.26       18.73     13.65 o 
  -9   9   2        8.46        6.87     10.92 o 
  -8   9   2        5.26       -7.33     10.29 o 
  -7   9   2       25.24       10.08      9.08 o 
  -6   9   2       14.16       21.35     10.14 o 
  -5   9   2        3.27        2.42      7.76 o 
  -4   9   2       10.99       16.92      9.06 o 
  -3   9   2      230.34      226.26     22.01 o 
  -2   9   2        2.75       -6.88      7.53 o 
  -1   9   2       58.52       61.84     22.63 o 
   0   9   2       44.13       52.83     12.95 o 
   1   9   2        1.21        3.21      6.51 o 
   2   9   2       45.15       31.64     11.96 o 
   3   9   2      141.40      158.37     25.68 o 
   4   9   2        1.21       36.06     16.75 o 
   5   9   2      148.06      131.90     16.31 o 
   6   9   2        9.78        5.57      8.86 o 
   7   9   2       41.34       61.26     14.37 o 
   8   9   2        0.10       -2.31      9.67 o 
   9   9   2        0.01       -0.04      8.36 o 
  10   9   2        2.80        1.45     13.21 o 
  11   9   2        2.89        5.57     15.93 o 
 -10  10   2        3.73       17.71     15.46 o 
  -9  10   2        3.84        3.21     12.14 o 
  -8  10   2        0.49       18.16     13.46 o 
  -7  10   2       15.71       13.05     14.11 o 
  -6  10   2       24.31       11.73      9.85 o 
  -5  10   2        2.51        5.99      9.05 o 
  -4  10   2       64.19       66.38     16.19 o 
  -3  10   2        7.21       15.76     11.15 o 
  -2  10   2       10.60        5.16      9.60 o 
  -1  10   2       30.00       49.34     13.75 o 
   0  10   2      118.34      152.37     21.38 o 
   1  10   2       24.94       21.39     12.00 o 
   2  10   2        0.48      -10.65     10.65 o 
   3  10   2        1.20       12.08      9.21 o 
   4  10   2        1.50        8.91      9.95 o 
   5  10   2        7.62       11.82     10.15 o 
   6  10   2        0.31        2.11      8.61 o 
   7  10   2        7.96        6.43     11.27 o 
   8  10   2        6.26       22.80     14.19 o 
   9  10   2        0.32       -5.10     16.18 o 
  -8  11   2        2.56        2.46     14.12 o 
  -7  11   2        3.56        5.64     21.80 o 
  -6  11   2        4.68       62.72     22.78 o 
  -5  11   2        6.72       47.88     17.56 o 
  -4  11   2       52.31       49.66     16.83 o 
  -3  11   2        0.30        3.50     17.64 o 
  -2  11   2        0.46       14.10     12.47 o 
  -1  11   2      114.30      103.68     20.57 o 
   0  11   2        1.17       11.34     12.26 o 
   1  11   2       18.79       38.82     15.83 o 
   2  11   2        0.91       -0.35     10.19 o 
   3  11   2        1.32       19.09     16.27 o 
   4  11   2        6.31       -9.40     12.01 o 
   5  11   2        9.14       49.35     33.97 o 
   6  11   2       16.70      -11.35     13.27 o 
   7  11   2       13.63       11.06     25.94 o 
  -5  12   2        0.02      -22.83     24.46 o 
  -4  12   2        0.78       -5.90     20.41 o 
  -3  12   2        0.06        0.85     11.25 o 
  -2  12   2       13.57        8.12     13.44 o 
  -1  12   2        5.13        3.01     20.37 o 
   0  12   2       87.79      118.62     24.25 o 
   1  12   2        0.12        4.71     12.96 o 
   2  12   2       88.91       66.84     21.24 o 
   3  12   2        1.24        3.51     13.33 o 
   4  12   2        3.61        0.48     12.02 o 
 -17   0   3        2.57        4.63     15.99 o 
 -15   0   3       10.79       10.21     14.89 o 
 -13   0   3        3.60       10.29      9.97 o 
 -11   0   3        4.38       11.30      7.80 o 
  -9   0   3      659.81      609.66     27.73 o 
  -7   0   3      787.58      840.98     28.30 o 
  -5   0   3      555.94      541.92     15.68 o 
  -3   0   3     4561.14     4567.40     66.58 o 
  -1   0   3      287.74      265.63     18.43 o 
   1   0   3    26207.04    25436.70    294.97 o 
   3   0   3        0.00       -2.54      3.18 o 
   5   0   3      169.66      143.47     16.88 o 
   7   0   3      976.72     1075.97     66.31 o 
   9   0   3       69.15       70.80     11.05 o 
  11   0   3        3.03       11.10     10.14 o 
  13   0   3      189.22      173.93     32.11 o 
  15   0   3        0.18       -8.59     15.17 o 
 -17   1   3        2.74       10.40     12.85 o 
 -16   1   3       11.45       -5.12     12.57 o 
 -15   1   3        0.02      -10.30     12.34 o 
 -14   1   3        9.83        6.06      7.69 o 
 -13   1   3       17.21       13.18      6.81 o 
 -12   1   3        0.26        8.63      5.88 o 
 -11   1   3       29.88       23.95     10.61 o 
 -10   1   3       43.01       52.03      6.15 o 
  -9   1   3      908.04      913.95     31.61 o 
  -8   1   3       18.46       11.55      4.53 o 
  -7   1   3       68.04       95.73      7.08 o 
  -6   1   3       14.59        5.03      4.44 o 
  -5   1   3      208.64      180.49      8.77 o 
  -4   1   3      106.31      122.13      6.58 o 
  -3   1   3    10872.78    10691.44    202.20 o 
  -2   1   3      335.77      375.97      6.59 o 
  -1   1   3    10074.56     9869.07    102.45 o 
   0   1   3     7328.54     7326.18     86.90 o 
   1   1   3     5904.78     5529.58     57.42 o 
   2   1   3        7.93       13.22      3.51 o 
   3   1   3       52.03       46.95      3.07 o 
   4   1   3      256.17      260.27     10.77 o 
   5   1   3        0.87        0.56      3.09 o 
   6   1   3      131.13      136.37      7.18 o 
   7   1   3       39.65       36.97      5.13 o 
   8   1   3      175.28      165.85     11.63 o 
   9   1   3       36.83       50.91      7.88 o 
  10   1   3       14.00       48.65     10.99 o 
  11   1   3      221.39      200.22     15.21 o 
  12   1   3       53.73       65.01      9.90 o 
  13   1   3      210.96      238.63     17.97 o 
  14   1   3       25.44       17.93      8.97 o 
  15   1   3        3.40        9.96      9.47 o 
  16   1   3        0.31        2.44     15.40 o 
 -17   2   3        0.13       11.71     15.20 o 
 -16   2   3        1.17        3.81     14.03 o 
 -15   2   3       28.23       10.12      9.42 o 
 -14   2   3       55.30       69.11     12.56 o 
 -13   2   3       72.10       66.56     12.03 o 
 -12   2   3        1.08        9.36      6.62 o 
 -11   2   3       22.38       29.28     12.73 o 
 -10   2   3      177.82      186.55     10.73 o 
  -9   2   3       78.40       81.58      6.76 o 
  -8   2   3        0.23        2.00      5.47 o 
  -7   2   3     1159.62     1194.31     30.32 o 
  -6   2   3      801.81      792.13     25.99 o 
  -5   2   3     1568.57     1457.53     30.16 o 
  -4   2   3      818.07      704.85     14.39 o 
  -3   2   3      553.39      499.87     14.63 o 
  -2   2   3     1863.76     2005.23     49.10 o 
  -1   2   3     1078.09     1099.64     26.46 o 
   0   2   3      127.97      126.24      4.86 o 
   1   2   3      688.16      705.89     12.33 o 
   2   2   3        1.09        4.44      2.06 o 
   3   2   3      194.49      174.57      5.25 o 
   4   2   3      545.40      514.58     12.53 o 
   5   2   3      358.44      372.23     15.38 o 
   6   2   3      251.34      277.26     10.72 o 
   7   2   3       60.15       51.02     10.31 o 
   8   2   3       99.80      111.84      9.99 o 
   9   2   3        1.18        2.18      5.66 o 
  10   2   3       30.94       49.10     14.04 o 
  11   2   3       67.75       70.20     15.02 o 
  12   2   3        3.30        2.82      5.70 o 
  13   2   3       37.15       51.49     10.08 o 
  14   2   3       64.70       57.00     21.57 o 
  15   2   3        1.95       26.85     19.02 o 
  16   2   3       12.53       26.61     22.14 o 
 -17   3   3        0.01       -1.33     13.38 o 
 -16   3   3        0.04       -8.67     14.00 o 
 -15   3   3        6.21       10.35     12.22 o 
 -14   3   3        2.43       16.20      8.85 o 
 -13   3   3        1.27       11.91      8.53 o 
 -12   3   3        6.85       11.29      7.85 o 
 -11   3   3      432.46      410.60     20.46 o 
 -10   3   3      243.65      215.60     10.85 o 
  -9   3   3      212.88      208.93      9.91 o 
  -8   3   3      129.22      134.46      7.42 o 
  -7   3   3      270.12      219.91      9.21 o 
  -6   3   3      163.58      178.39      7.41 o 
  -5   3   3     1159.28     1093.66     21.80 o 
  -4   3   3       97.04       99.39      4.54 o 
  -3   3   3       46.73       39.14      3.21 o 
  -2   3   3     2594.75     2652.42     45.63 o 
  -1   3   3       54.07       41.83      5.63 o 
   0   3   3     3120.28     2994.68     50.02 o 
   1   3   3     1575.68     1606.08     33.55 o 
   2   3   3       25.81       24.82      4.21 o 
   3   3   3      217.28      225.02      7.51 o 
   4   3   3      366.28      379.19     10.58 o 
   5   3   3        6.65       16.47      6.72 o 
   6   3   3      205.30      243.77     10.20 o 
   7   3   3       39.28       47.61      6.22 o 
   8   3   3        2.34        7.91      5.19 o 
   9   3   3       42.09       48.41      7.57 o 
  10   3   3      311.25      289.73     16.51 o 
  11   3   3       31.37       24.97      7.99 o 
  12   3   3        1.00        1.11      6.02 o 
  13   3   3        3.36        3.37      9.36 o 
  14   3   3       17.69       20.43     11.72 o 
  15   3   3       13.41       -4.49     13.51 o 
  16   3   3        1.58       26.35     39.43 o 
 -16   4   3        4.60        5.69     14.06 o 
 -15   4   3        5.31       33.73     16.10 o 
 -14   4   3        6.19       19.79     12.30 o 
 -13   4   3       82.81       64.61     14.69 o 
 -12   4   3      114.63      110.36     12.73 o 
 -11   4   3       20.78       34.63     11.32 o 
 -10   4   3      329.21      282.50     15.84 o 
  -9   4   3       73.91       60.50      6.32 o 
  -8   4   3      220.39      208.09      9.38 o 
  -7   4   3      405.43      348.53     11.80 o 
  -6   4   3      404.16      410.13     12.31 o 
  -5   4   3      333.37      342.79     11.25 o 
  -4   4   3      763.75      771.40     22.45 o 
  -3   4   3      395.28      381.71     14.64 o 
  -2   4   3       21.61       20.98      3.37 o 
  -1   4   3      232.92      256.09      9.60 o 
   0   4   3      216.56      225.28      8.52 o 
   1   4   3       81.94       91.38      4.65 o 
   2   4   3      695.18      778.09     26.80 o 
   3   4   3      169.73      154.39     10.08 o 
   4   4   3      316.91      370.67     14.08 o 
   5   4   3      518.91      478.74     15.85 o 
   6   4   3      244.77      231.97     15.37 o 
   7   4   3       32.74       44.99      7.91 o 
   8   4   3       39.11       42.15      6.69 o 
   9   4   3      175.89      173.54     12.01 o 
  10   4   3       21.90       52.97      8.26 o 
  11   4   3       34.78       38.82      8.54 o 
  12   4   3       16.06       17.37      7.92 o 
  13   4   3       62.81       73.50     17.30 o 
  14   4   3        0.01       18.41     11.32 o 
  15   4   3       15.47       18.89     17.50 o 
 -16   5   3        0.67      -18.92     21.47 o 
 -15   5   3        2.26       14.28     12.41 o 
 -14   5   3       13.47        0.57      9.45 o 
 -13   5   3        0.25       16.51     13.42 o 
 -12   5   3        3.09        0.08      8.62 o 
 -11   5   3        0.66       -6.41      9.07 o 
 -10   5   3        0.21       -9.41      9.41 o 
  -9   5   3      257.86      247.18     18.64 o 
  -8   5   3       11.86       17.18      9.53 o 
  -7   5   3      283.92      246.89     13.24 o 
  -6   5   3      143.09      128.89      7.47 o 
  -5   5   3     1104.56     1028.96     27.74 o 
  -4   5   3      417.13      463.05     13.41 o 
  -3   5   3        0.12        2.50      4.29 o 
  -2   5   3       75.38       56.96      4.99 o 
  -1   5   3        1.35       21.92      9.21 o 
   0   5   3      276.86      236.86     14.64 o 
   1   5   3     1169.73     1136.70     26.94 o 
   2   5   3      103.30      100.91      8.87 o 
   3   5   3       26.94       32.41      5.96 o 
   4   5   3        1.89        4.73      6.77 o 
   5   5   3      203.37      205.31     14.93 o 
   6   5   3       15.22       21.46      8.24 o 
   7   5   3      119.54      115.32     10.38 o 
   8   5   3        5.19        6.79      7.28 o 
   9   5   3       10.69        7.49      8.47 o 
  10   5   3        0.42       -5.38      7.32 o 
  11   5   3       84.33       83.71     17.35 o 
  12   5   3       25.95       34.71     13.76 o 
  13   5   3        1.76      -10.85     10.85 o 
  14   5   3        5.83       18.10     16.55 o 
  15   5   3        0.12       -1.14     13.69 o 
 -15   6   3        0.00       -8.76     12.57 o 
 -14   6   3        0.52       -6.88     11.65 o 
 -13   6   3       45.05       48.85     17.48 o 
 -12   6   3        0.91       16.91     13.19 o 
 -11   6   3       14.57        0.97     10.45 o 
 -10   6   3       35.54       39.70     12.05 o 
  -9   6   3       58.02       40.65     13.15 o 
  -8   6   3       55.92       73.44      9.27 o 
  -7   6   3       39.81       63.31      9.59 o 
  -6   6   3      182.30      196.44     15.14 o 
  -5   6   3        2.95        7.57      5.58 o 
  -4   6   3       84.52       90.01      9.31 o 
  -3   6   3      212.40      208.63     10.90 o 
  -2   6   3       13.01       13.13      7.71 o 
  -1   6   3      873.90      802.56     24.58 o 
   0   6   3        2.61        4.90      4.05 o 
   1   6   3       53.39       61.35      5.61 o 
   2   6   3       91.34      112.32     10.16 o 
   3   6   3      209.73      239.38     15.44 o 
   4   6   3        7.14       23.31      6.77 o 
   5   6   3      276.77      273.06     16.62 o 
   6   6   3      153.57      155.61     15.07 o 
   7   6   3       15.65       12.25      8.53 o 
   8   6   3        5.07       13.58     10.21 o 
   9   6   3      176.92      205.15     22.07 o 
  10   6   3       25.90       12.41      8.12 o 
  11   6   3       11.16       17.34     24.34 o 
  12   6   3        0.32       10.11     11.92 o 
  13   6   3        0.01       -3.26     17.79 o 
  14   6   3        0.11       11.10     16.48 o 
 -14   7   3       28.61       38.30     17.70 o 
 -13   7   3       15.66       16.70     13.69 o 
 -12   7   3        4.73       -4.86     10.80 o 
 -11   7   3       13.23       24.16     18.69 o 
 -10   7   3        2.21        5.57      9.81 o 
  -9   7   3      166.08      153.83     21.43 o 
  -8   7   3       21.13       25.85      7.60 o 
  -7   7   3      259.59      284.89     27.88 o 
  -6   7   3      217.48      193.43     16.86 o 
  -5   7   3       73.52      114.21     16.46 o 
  -4   7   3       10.75        9.26      6.42 o 
  -3   7   3       91.80      108.43     11.35 o 
  -2   7   3      112.91      118.36     13.08 o 
  -1   7   3      369.92      363.71     15.64 o 
   0   7   3       26.91       42.81     10.04 o 
   1   7   3      197.71      181.14     14.47 o 
   2   7   3       60.98       80.19     10.18 o 
   3   7   3        4.83       17.72      8.33 o 
   4   7   3        0.11       -0.37      5.31 o 
   5   7   3       10.95       15.56     10.48 o 
   6   7   3        1.18       -7.59      7.59 o 
   7   7   3       26.37       45.81     15.11 o 
   8   7   3        1.65       -2.38      6.98 o 
   9   7   3       48.32       56.65     18.19 o 
  10   7   3       11.68       27.61     12.31 o 
  11   7   3        1.75       19.87     15.62 o 
  12   7   3       12.02       83.13     54.75 o 
  13   7   3        0.15       -4.70     14.98 o 
 -13   8   3        0.04        0.40     11.02 o 
 -12   8   3       14.84       -3.14     13.66 o 
 -11   8   3        8.33       -4.66     12.15 o 
 -10   8   3       94.64      104.29     19.21 o 
  -9   8   3        0.12        4.73      9.36 o 
  -8   8   3       97.41      103.62     14.03 o 
  -7   8   3        2.39        6.02      7.83 o 
  -6   8   3        1.89        3.67      9.43 o 
  -5   8   3       79.84       93.04     16.97 o 
  -4   8   3       65.66       81.44     13.30 o 
  -3   8   3      424.15      393.86     24.15 o 
  -2   8   3       92.69      107.85     12.11 o 
  -1   8   3      804.35      711.40     26.75 o 
   0   8   3       86.26       88.15      8.70 o 
   1   8   3       10.44       19.93     19.35 o 
   2   8   3      236.00      208.79     24.23 o 
   3   8   3        5.05       21.42      9.17 o 
   4   8   3        0.08        0.67      7.31 o 
   5   8   3      102.17      103.24     13.24 o 
   6   8   3       52.78       91.48     13.83 o 
   7   8   3        1.22        9.32      8.16 o 
   8   8   3        7.56       13.25      8.48 o 
   9   8   3       28.64       40.75     11.91 o 
  10   8   3        4.88       16.85     13.66 o 
  11   8   3        0.02       -7.19     15.73 o 
  12   8   3        0.45       -3.54     19.19 o 
 -12   9   3        0.02       29.60     20.67 o 
 -11   9   3        0.43      -13.93     14.46 o 
 -10   9   3        0.09       -8.92     12.14 o 
  -9   9   3        0.43        5.05     10.51 o 
  -8   9   3        8.66       -0.12      9.32 o 
  -7   9   3        2.81        6.62      9.42 o 
  -6   9   3        6.82        3.85      7.37 o 
  -5   9   3        0.02        7.85      9.80 o 
  -4   9   3        0.03       -5.82      7.42 o 
  -3   9   3      131.02      120.48     23.11 o 
  -2   9   3       27.83       38.40      9.58 o 
  -1   9   3      135.32      121.81     17.05 o 
   0   9   3       12.27       18.95      8.29 o 
   1   9   3        0.73        5.64      7.23 o 
   2   9   3      391.03      416.90     26.24 o 
   3   9   3       28.24       35.95     11.93 o 
   4   9   3        0.05       -4.27      8.98 o 
   5   9   3       24.12       39.68     13.39 o 
   6   9   3        0.92        2.83      9.29 o 
   7   9   3       26.16       49.09     13.59 o 
   8   9   3        0.00        3.20     10.36 o 
   9   9   3       31.49       22.66     14.21 o 
  10   9   3        0.20       -7.11     16.90 o 
  11   9   3        6.44        0.13     14.28 o 
 -10  10   3        7.43       13.38     14.44 o 
  -9  10   3        2.80       20.81     18.18 o 
  -8  10   3        0.26      -12.13     12.13 o 
  -7  10   3        7.06        9.69     11.05 o 
  -6  10   3       14.59       36.28     15.30 o 
  -5  10   3        2.73        4.78     11.38 o 
  -4  10   3        2.52       -7.24      9.20 o 
  -3  10   3       69.87      116.82     33.55 o 
  -2  10   3      105.53      115.82     22.61 o 
  -1  10   3       16.79       11.14     10.87 o 
   0  10   3       22.37       27.86     20.58 o 
   1  10   3       52.49       56.95     14.93 o 
   2  10   3       52.61       51.65     11.88 o 
   3  10   3        0.95        2.60      7.92 o 
   4  10   3       10.29       10.40     10.76 o 
   5  10   3        0.85        0.91      8.69 o 
   6  10   3        6.95        5.42      8.86 o 
   7  10   3       37.81       39.75     18.57 o 
   8  10   3        1.94        2.31     11.03 o 
   9  10   3        3.39        2.61     14.73 o 
  -8  11   3        8.81       24.47     19.60 o 
  -7  11   3        1.34        3.20     14.11 o 
  -6  11   3       12.23       18.17     17.18 o 
  -5  11   3       13.92       20.55     16.77 o 
  -4  11   3       36.71       56.86     19.54 o 
  -3  11   3       10.28       19.89     13.27 o 
  -2  11   3       12.99        7.82     13.20 o 
  -1  11   3       18.69       21.02     15.91 o 
   0  11   3       74.53       81.66     19.06 o 
   1  11   3        0.46       23.99     13.61 o 
   2  11   3        2.72        9.82     13.98 o 
   3  11   3        1.00       15.09     14.50 o 
   4  11   3        0.23       22.24     15.11 o 
   5  11   3        0.09       24.68     22.91 o 
   6  11   3       29.93       29.31     18.59 o 
   7  11   3        0.00      -27.11     27.11 o 
  -4  12   3        1.38       21.74     18.49 o 
  -3  12   3        1.26        4.59     15.79 o 
  -2  12   3        0.21      -15.71     15.71 o 
  -1  12   3       11.11       32.15     18.20 o 
   0  12   3       51.06       19.12     16.57 o 
   1  12   3        2.42        3.59     13.57 o 
   2  12   3       12.35       10.74     14.51 o 
   3  12   3        6.68       -2.45     12.05 o 
 -16   0   4       21.88       47.97     21.75 o 
 -14   0   4       14.01       23.68     19.37 o 
 -12   0   4        0.06        9.62      7.76 o 
 -10   0   4      827.92      780.75     45.64 o 
  -8   0   4        4.15        0.92      4.52 o 
  -6   0   4      171.18      140.83      7.83 o 
  -4   0   4       76.08       62.79      8.76 o 
  -2   0   4      457.41      416.90     12.05 o 
   0   0   4     7347.28     7495.54    108.07 o 
   2   0   4     2647.55     2307.30     55.54 o 
   4   0   4      120.28      110.99      6.46 o 
   6   0   4      263.25      266.69     14.16 o 
   8   0   4      264.66      244.98     35.51 o 
  10   0   4      278.13      322.73     31.20 o 
  12   0   4      213.89      224.30     22.58 o 
  14   0   4       28.77       28.03     17.26 o 
  16   0   4        2.90       61.87     23.91 o 
 -17   1   4        4.75       20.00     16.34 o 
 -16   1   4        1.75       -9.56     11.36 o 
 -15   1   4       34.26       26.14     12.98 o 
 -14   1   4       14.01       -1.85      6.88 o 
 -13   1   4        0.43        1.74      5.76 o 
 -12   1   4       12.08        3.57      4.53 o 
 -11   1   4       11.41       17.37      5.43 o 
 -10   1   4       43.53       44.57      6.53 o 
  -9   1   4       16.68       21.34      7.38 o 
  -8   1   4       35.36       48.50      4.24 o 
  -7   1   4       57.80       59.84      5.38 o 
  -6   1   4      379.39      335.20     11.18 o 
  -5   1   4      136.78      137.72      8.17 o 
  -4   1   4       39.58       18.09      5.96 o 
  -3   1   4      954.29      876.62     21.75 o 
  -2   1   4      152.02      134.32      3.78 o 
  -1   1   4      215.35      230.29      5.58 o 
   0   1   4     7276.41     7529.55    133.32 o 
   1   1   4      409.74      342.38      8.48 o 
   2   1   4      835.10      715.31     18.21 o 
   3   1   4       11.23       14.31      2.43 o 
   4   1   4        0.01        3.46      2.40 o 
   5   1   4      615.17      636.98     17.68 o 
   6   1   4      345.28      319.75     12.86 o 
   7   1   4       70.96       67.49      6.17 o 
   8   1   4       78.68       79.23      7.84 o 
   9   1   4      455.78      484.14     20.37 o 
  10   1   4      224.24      222.77     13.56 o 
  11   1   4       93.62       97.29     19.37 o 
  12   1   4      200.17      192.37     17.24 o 
  13   1   4       70.50       68.01     15.30 o 
  14   1   4        1.16       -5.74      8.51 o 
  15   1   4        2.49        3.49     11.31 o 
  16   1   4        0.02       -8.18     17.63 o 
 -17   2   4        6.92       21.19     16.96 o 
 -16   2   4        6.11       29.88     33.47 o 
 -15   2   4       23.04       19.22     10.07 o 
 -14   2   4        6.73       11.95      8.28 o 
 -13   2   4       40.76       44.64     10.47 o 
 -12   2   4       16.00       28.42     23.32 o 
 -11   2   4      147.78      132.24     12.53 o 
 -10   2   4       34.86       37.17      5.65 o 
  -9   2   4       52.73       57.55      8.12 o 
  -8   2   4       40.16       39.56      3.30 o 
  -7   2   4      428.27      353.59     17.27 o 
  -6   2   4       24.50       15.13      4.12 o 
  -5   2   4      434.97      423.71     15.51 o 
  -4   2   4     3151.59     3371.55     69.76 o 
  -3   2   4       48.16       41.43      3.76 o 
  -2   2   4      655.06      601.71     11.89 o 
  -1   2   4        2.50        0.02      1.56 o 
   0   2   4      484.46      510.61     10.53 o 
   1   2   4     2771.16     2696.92     43.70 o 
   2   2   4      225.44      196.90      4.88 o 
   3   2   4      307.23      311.27     12.17 o 
   4   2   4       52.84       50.11      3.79 o 
   5   2   4        3.76       15.01      8.93 o 
   6   2   4      716.01      777.52     22.67 o 
   7   2   4      243.72      276.69     14.41 o 
   8   2   4       61.49       84.02      8.42 o 
   9   2   4      135.28      133.56     10.51 o 
  10   2   4      119.89      118.04     11.08 o 
  11   2   4       55.46       57.06      9.09 o 
  12   2   4       69.42       61.08     14.99 o 
  13   2   4        0.17       25.36     11.69 o 
  14   2   4        8.14       12.24      9.36 o 
  15   2   4        5.67       -3.53     11.76 o 
  16   2   4        2.09       11.38     20.43 o 
 -17   3   4        4.10       -2.12     13.14 o 
 -16   3   4        4.28       52.32     24.20 o 
 -15   3   4        2.00        2.53      8.03 o 
 -14   3   4       35.80       38.66     19.07 o 
 -13   3   4       12.86       23.91      9.03 o 
 -12   3   4       16.31       20.24      7.60 o 
 -11   3   4       64.22       60.84     12.57 o 
 -10   3   4       31.07       53.28     12.00 o 
  -9   3   4       94.52       88.52      6.67 o 
  -8   3   4      221.62      166.05     13.13 o 
  -7   3   4       18.10       17.32      4.72 o 
  -6   3   4      103.99       87.23      7.12 o 
  -5   3   4       54.50       53.08      3.94 o 
  -4   3   4        0.08        7.50      4.90 o 
  -3   3   4      175.21      164.16      6.10 o 
  -2   3   4      128.79      139.34      6.16 o 
  -1   3   4      190.46      190.21      6.39 o 
   0   3   4      423.82      452.22     12.10 o 
   1   3   4     1396.90     1290.06     24.64 o 
   2   3   4      937.23      936.23     19.04 o 
   3   3   4      154.05      155.12      5.76 o 
   4   3   4       95.33      103.32      5.40 o 
   5   3   4        4.27        5.93      3.85 o 
   6   3   4        6.93        8.62      4.42 o 
   7   3   4      143.91      140.51      9.17 o 
   8   3   4       21.24       39.88      7.62 o 
   9   3   4       26.14       33.98      6.98 o 
  10   3   4       69.10       67.73      8.97 o 
  11   3   4        2.69        5.72      7.28 o 
  12   3   4       15.62       18.46      9.44 o 
  13   3   4       20.45       -3.92      8.10 o 
  14   3   4        0.02       -1.48      8.96 o 
  15   3   4       20.13        6.41     19.34 o 
 -16   4   4        3.02        7.76     17.90 o 
 -15   4   4        0.45      -11.53     11.53 o 
 -14   4   4       11.99        5.34     14.95 o 
 -13   4   4        9.91       14.45      8.35 o 
 -12   4   4        3.99       -0.18      5.76 o 
 -11   4   4       13.37       12.03      7.14 o 
 -10   4   4        0.16        9.52      7.41 o 
  -9   4   4       23.46       19.94      6.57 o 
  -8   4   4      526.47      458.72     19.26 o 
  -7   4   4       32.10       19.43      4.51 o 
  -6   4   4     1202.23     1120.07     25.99 o 
  -5   4   4      959.90      887.33     21.25 o 
  -4   4   4      140.38      139.16      7.96 o 
  -3   4   4      857.72      979.70     26.97 o 
  -2   4   4      261.08      235.16     10.10 o 
  -1   4   4     1123.59     1083.40     32.52 o 
   0   4   4     3784.33     3893.15     76.39 o 
   1   4   4       62.95       63.44      4.98 o 
   2   4   4       91.92      104.30      5.39 o 
   3   4   4        0.18       -0.47      3.65 o 
   4   4   4      310.75      280.34     10.02 o 
   5   4   4      172.03      139.31      8.59 o 
   6   4   4      339.23      345.84     14.06 o 
   7   4   4       13.50       37.68      8.49 o 
   8   4   4      159.74      169.01     12.73 o 
   9   4   4       61.88       82.55      9.54 o 
  10   4   4        0.00        7.90      6.86 o 
  11   4   4      262.23      287.20     25.97 o 
  12   4   4       14.40       21.57     12.42 o 
  13   4   4       15.08        4.44     10.28 o 
  14   4   4        6.98        0.41     10.87 o 
  15   4   4        5.59       16.31     20.77 o 
 -16   5   4        2.77       19.66     18.96 o 
 -15   5   4        6.40       21.00     13.84 o 
 -14   5   4        2.14       19.18     16.31 o 
 -13   5   4       27.78       54.73     13.86 o 
 -12   5   4        0.00        7.17      9.34 o 
 -11   5   4        4.12        1.84      7.84 o 
 -10   5   4       36.85       82.98     26.96 o 
  -9   5   4      402.13      348.13     24.41 o 
  -8   5   4        0.73        6.78      3.46 o 
  -7   5   4      111.10      104.85     10.18 o 
  -6   5   4      236.97      229.94     13.56 o 
  -5   5   4      118.94      134.46      7.22 o 
  -4   5   4       53.10       52.80      4.99 o 
  -3   5   4      172.11      190.53     12.79 o 
  -2   5   4       38.16       36.74      4.88 o 
  -1   5   4      318.51      333.14     13.98 o 
   0   5   4      774.96      682.33     21.83 o 
   1   5   4       88.38       71.25      5.81 o 
   2   5   4      152.61      145.50      7.89 o 
   3   5   4      896.60      903.40     22.38 o 
   4   5   4      434.64      407.15     12.59 o 
   5   5   4        0.30       -3.75      3.75 o 
   6   5   4        3.28        0.92      5.74 o 
   7   5   4       26.75       53.67     11.56 o 
   8   5   4       66.05       70.95     10.45 o 
   9   5   4        9.66        5.48      6.80 o 
  10   5   4       68.40       57.07     11.05 o 
  11   5   4       42.02       32.38     15.05 o 
  12   5   4        5.31       27.19     19.57 o 
  13   5   4        6.93       10.89     11.60 o 
  14   5   4        7.03       22.06     18.92 o 
 -15   6   4        2.10       10.20     14.14 o 
 -14   6   4        6.33       -8.73     11.72 o 
 -13   6   4       16.11       30.72     13.67 o 
 -12   6   4        0.31        0.19      9.78 o 
 -11   6   4        0.20       18.71     10.96 o 
 -10   6   4       42.54       50.07     12.64 o 
  -9   6   4       49.97       71.16     13.60 o 
  -8   6   4        0.01        9.49     11.96 o 
  -7   6   4      963.69      938.38     36.13 o 
  -6   6   4        0.81       -3.95      6.57 o 
  -5   6   4        1.48        2.24      6.18 o 
  -4   6   4      233.89      212.37     10.23 o 
  -3   6   4       46.74       55.38      9.35 o 
  -2   6   4      789.83      725.68     61.28 o 
  -1   6   4       66.17       74.43      9.65 o 
   0   6   4       66.71       69.04      7.40 o 
   1   6   4      264.15      313.81     12.48 o 
   2   6   4      207.28      212.39     13.26 o 
   3   6   4        7.52        8.89      5.80 o 
   4   6   4       93.05       93.82      9.58 o 
   5   6   4        8.05       10.12      8.39 o 
   6   6   4        9.69       14.37      7.13 o 
   7   6   4        4.90        5.67      6.17 o 
   8   6   4        4.61       -1.03      6.40 o 
   9   6   4       35.95       46.50     10.93 o 
  10   6   4        1.13        2.33      9.68 o 
  11   6   4        0.01       23.81     15.04 o 
  12   6   4        4.14       19.46     13.67 o 
  13   6   4        8.12       24.44     17.59 o 
  14   6   4        2.74       24.25     19.16 o 
 -14   7   4        0.01      -13.26     14.30 o 
 -13   7   4        4.89       17.11     13.66 o 
 -12   7   4        0.71       16.27     21.62 o 
 -11   7   4        1.59       10.07     14.12 o 
 -10   7   4       14.04       21.45     11.35 o 
  -9   7   4       26.78       28.71     11.21 o 
  -8   7   4      127.68      148.21     17.93 o 
  -7   7   4        0.98        7.21     10.21 o 
  -6   7   4       11.55       23.12      8.65 o 
  -5   7   4      114.24      117.26     12.63 o 
  -4   7   4      196.42      196.18     15.37 o 
  -3   7   4      101.61      104.39      8.82 o 
  -2   7   4        5.91        3.51      4.31 o 
  -1   7   4      141.49      157.46     10.77 o 
   0   7   4        3.34       -1.46      6.29 o 
   1   7   4      193.39      174.93     12.67 o 
   2   7   4        5.15        0.35      8.04 o 
   3   7   4      247.85      249.95     17.65 o 
   4   7   4       16.63       19.53      9.10 o 
   5   7   4       29.66       51.73     15.45 o 
   6   7   4      109.38       92.14     20.28 o 
   7   7   4       30.69       43.09     13.54 o 
   8   7   4        4.51       -7.94      7.94 o 
   9   7   4        2.94        4.31      9.59 o 
  10   7   4        0.03       20.06     11.75 o 
  11   7   4       19.59       18.30     18.06 o 
  12   7   4        0.06       -3.33     13.98 o 
  13   7   4        2.23       35.76     24.07 o 
 -13   8   4       10.33        7.98     13.12 o 
 -12   8   4       10.54       -8.04     12.65 o 
 -11   8   4       15.21       34.47     23.25 o 
 -10   8   4        0.02      -11.27     11.27 o 
  -9   8   4       95.03       66.59     16.26 o 
  -8   8   4       25.21       38.56     23.26 o 
  -7   8   4        7.16        6.23      6.54 o 
  -6   8   4       17.99       31.23     14.30 o 
  -5   8   4       64.72       64.51     11.73 o 
  -4   8   4       10.46       54.36     10.35 o 
  -3   8   4        5.62       15.39      8.25 o 
  -2   8   4      120.58      118.89     12.48 o 
  -1   8   4        0.02       17.81      7.19 o 
   0   8   4      217.00      216.26     13.25 o 
   1   8   4        0.64        5.53      9.64 o 
   2   8   4       20.71       20.75      8.21 o 
   3   8   4      144.27      164.08     15.15 o 
   4   8   4       29.22       37.73      9.81 o 
   5   8   4        3.65       -1.40      6.43 o 
   6   8   4        2.19       -8.10      8.10 o 
   7   8   4        0.05        7.61      7.84 o 
   8   8   4       16.36       17.64     12.36 o 
   9   8   4       21.64       21.48     14.74 o 
  10   8   4        0.00       22.07     14.61 o 
  11   8   4        3.45       -6.81     13.23 o 
  12   8   4        6.88       15.08     18.76 o 
 -12   9   4        2.95      -17.02     17.02 o 
 -11   9   4        1.21       -5.05     12.10 o 
 -10   9   4       98.65      132.89     22.45 o 
  -9   9   4        9.22        3.72     12.42 o 
  -8   9   4       18.27       32.33     24.01 o 
  -7   9   4        1.70        3.16      9.93 o 
  -6   9   4       12.43       21.86     10.48 o 
  -5   9   4       35.40       67.16     13.22 o 
  -4   9   4       93.42      109.56     14.86 o 
  -3   9   4       13.17        2.33      6.39 o 
  -2   9   4      134.97      148.00     15.11 o 
  -1   9   4      124.51      115.00     16.44 o 
   0   9   4        3.09       16.78     10.55 o 
   1   9   4       87.21       73.06     12.61 o 
   2   9   4       94.83      101.88     15.65 o 
   3   9   4       10.26       11.22      8.99 o 
   4   9   4       13.15        5.17      8.70 o 
   5   9   4       71.22       92.56     14.73 o 
   6   9   4        0.09        0.19      8.20 o 
   7   9   4        1.10        1.73     13.60 o 
   8   9   4        4.60       46.56     16.94 o 
   9   9   4        1.86       10.69     13.71 o 
  10   9   4        1.35        4.20     15.29 o 
 -10  10   4        0.02       14.32     22.54 o 
  -9  10   4        8.53       12.22     16.76 o 
  -8  10   4        0.01       10.06     12.92 o 
  -7  10   4       18.41       -5.11     11.12 o 
  -6  10   4       14.09       17.37     14.45 o 
  -5  10   4       41.58       72.79     14.82 o 
  -4  10   4        9.52       16.25      9.96 o 
  -3  10   4        0.00       -2.83     10.27 o 
  -2  10   4       28.82       50.42     23.62 o 
  -1  10   4       57.48       44.83     14.03 o 
   0  10   4       10.30        3.91      9.30 o 
   1  10   4       12.43        3.86     10.22 o 
   2  10   4        0.26       -6.72      8.50 o 
   3  10   4       39.12       40.00     12.15 o 
   4  10   4       14.73       13.59     10.46 o 
   5  10   4       26.89       38.99     12.67 o 
   6  10   4        0.15       -7.09     11.49 o 
   7  10   4        4.75       12.98     13.13 o 
   8  10   4       20.55        2.58     12.79 o 
   9  10   4        1.71        3.27     15.84 o 
  -8  11   4        0.86        4.85     19.43 o 
  -7  11   4        0.01       24.65     39.08 o 
  -6  11   4        3.20      -10.66     20.94 o 
  -5  11   4        9.34       11.37     15.11 o 
  -4  11   4        7.98       23.43     14.81 o 
  -3  11   4       41.44       61.73     24.59 o 
  -2  11   4       15.06       21.13     13.30 o 
  -1  11   4        0.01       23.40     13.85 o 
   0  11   4       62.13       80.81     18.88 o 
   1  11   4        2.54        8.61     11.82 o 
   2  11   4        2.95       13.46     13.23 o 
   3  11   4        2.10        5.87     12.74 o 
   4  11   4        0.39       12.97     18.11 o 
   5  11   4        3.86      -16.98     16.98 o 
   6  11   4       10.23        7.77     15.48 o 
  -4  12   4        1.61       63.67     44.09 o 
  -3  12   4        0.25        5.42     15.37 o 
  -2  12   4        0.84       -5.40     15.08 o 
  -1  12   4        6.44        2.53     33.95 o 
   0  12   4       21.18       36.85     19.98 o 
   1  12   4        0.96        1.39     18.48 o 
   2  12   4        1.89       12.47     14.09 o 
   3  12   4        0.10        6.27     19.00 o 
 -17   0   5       11.46       22.09     25.35 o 
 -15   0   5        5.16       -0.72     13.48 o 
 -13   0   5        0.19      -11.02     12.56 o 
 -11   0   5        0.84       -6.91      6.91 o 
  -9   0   5      427.51      379.09     31.97 o 
  -7   0   5     2486.17     2796.45     77.98 o 
  -5   0   5        0.92        8.06      7.51 o 
  -3   0   5     3992.65     3887.21     86.95 o 
  -1   0   5     1713.24     1660.91     69.21 o 
   1   0   5    17974.75    17496.59    331.88 o 
   3   0   5     1590.83     1705.11     38.70 o 
   5   0   5     1848.05     1853.16     52.96 o 
   7   0   5      155.10      170.25     11.81 o 
   9   0   5       27.31       36.36      9.18 o 
  11   0   5      806.88      767.61     42.46 o 
  13   0   5      111.46       96.74     24.32 o 
  15   0   5       26.05       -4.35     19.29 o 
 -17   1   5        9.05        9.82     17.47 o 
 -16   1   5        8.18        7.46     12.87 o 
 -15   1   5        0.73       25.08     12.33 o 
 -14   1   5        0.36        7.47      9.33 o 
 -13   1   5       22.67       18.16      8.25 o 
 -12   1   5      107.13      107.51     12.15 o 
 -11   1   5       25.58       31.74      8.65 o 
 -10   1   5       24.68       44.76      8.54 o 
  -9   1   5       78.05       77.68      8.19 o 
  -8   1   5        1.59       -1.69      3.94 o 
  -7   1   5      521.49      470.26     13.91 o 
  -6   1   5      174.30      169.69      8.26 o 
  -5   1   5        0.97        1.60      2.63 o 
  -4   1   5        1.59        5.32      3.58 o 
  -3   1   5     1197.19     1054.89     19.14 o 
  -2   1   5      239.47      286.39      7.03 o 
  -1   1   5       67.43       84.57      4.98 o 
   0   1   5     1501.89     1572.25     27.62 o 
   1   1   5      346.63      333.24     10.90 o 
   2   1   5     1669.72     1683.87     34.67 o 
   3   1   5       31.04       32.46      4.84 o 
   4   1   5       61.12       56.79      3.59 o 
   5   1   5      147.27      112.39      5.23 o 
   6   1   5       35.53       38.45      4.36 o 
   7   1   5      119.69      106.05      9.25 o 
   8   1   5        2.76       -2.07      5.16 o 
   9   1   5       81.28       95.01     12.90 o 
  10   1   5      191.34      200.91     12.97 o 
  11   1   5        5.10       23.62      6.89 o 
  12   1   5       47.31       69.40      9.69 o 
  13   1   5        2.27       18.39      9.20 o 
  14   1   5        0.03      -12.58     12.58 o 
  15   1   5        0.30       -1.40     10.46 o 
 -17   2   5        7.03       53.28     27.71 o 
 -16   2   5       10.19        4.16     10.29 o 
 -15   2   5        0.08       37.19     19.66 o 
 -14   2   5        8.48       18.04      8.90 o 
 -13   2   5       11.05       17.22      8.47 o 
 -12   2   5        5.07        7.71      8.01 o 
 -11   2   5      169.34      191.77     19.50 o 
 -10   2   5       10.65       36.85     13.52 o 
  -9   2   5        5.09        4.14     11.31 o 
  -8   2   5       93.06      113.50      8.90 o 
  -7   2   5       58.60       64.66      7.59 o 
  -6   2   5      113.08      180.00     28.52 o 
  -5   2   5       87.29       72.81      5.95 o 
  -4   2   5       69.81       64.40      3.35 o 
  -3   2   5      463.97      433.96     11.84 o 
  -2   2   5       39.77       36.02      2.88 o 
  -1   2   5      126.52      135.57      7.04 o 
   0   2   5       42.48       39.98      2.94 o 
   1   2   5     3741.99     3639.97     55.07 o 
   2   2   5      118.28      128.97      6.39 o 
   3   2   5       53.63       50.97      2.49 o 
   4   2   5      300.73      334.06     12.00 o 
   5   2   5      401.13      416.32     12.23 o 
   6   2   5       76.02       70.86      7.54 o 
   7   2   5       21.01       30.17      5.08 o 
   8   2   5        1.23       -1.72      6.74 o 
   9   2   5      371.05      398.22     19.22 o 
  10   2   5      223.56      190.61     12.90 o 
  11   2   5       56.23       64.08      9.39 o 
  12   2   5        3.28        6.21      7.89 o 
  13   2   5       22.43       21.48     10.05 o 
  14   2   5        0.01       14.80     11.75 o 
  15   2   5        0.33        0.96     12.54 o 
 -17   3   5        0.45       20.40     21.24 o 
 -16   3   5        0.59       -0.58     11.79 o 
 -15   3   5        1.55       20.72     11.11 o 
 -14   3   5       10.66        4.68      7.68 o 
 -13   3   5       16.51       41.23     14.91 o 
 -12   3   5      138.33      160.68     14.83 o 
 -11   3   5       25.38       36.90     13.15 o 
 -10   3   5        2.80       -1.84      4.50 o 
  -9   3   5        9.70       15.03      5.90 o 
  -8   3   5       32.48       61.53      7.62 o 
  -7   3   5       43.69       48.42      6.04 o 
  -6   3   5      551.11      589.04     20.07 o 
  -5   3   5      125.47      110.65      8.43 o 
  -4   3   5      678.69      642.40     14.30 o 
  -3   3   5       43.11       48.75      4.02 o 
  -2   3   5     3116.26     3292.58     61.01 o 
  -1   3   5      251.58      291.01      8.83 o 
   0   3   5      378.30      428.37     11.11 o 
   1   3   5        0.31       -2.50      2.50 o 
   2   3   5       11.77       17.69      3.42 o 
   3   3   5      381.99      370.52      9.83 o 
   4   3   5      109.86       99.09      6.83 o 
   5   3   5       63.01       68.79      5.52 o 
   6   3   5      236.35      246.73     10.87 o 
   7   3   5      281.29      267.27     12.97 o 
   8   3   5      391.54      349.30     16.50 o 
   9   3   5      533.51      524.41     22.17 o 
  10   3   5       36.13       28.47     11.52 o 
  11   3   5       71.69       59.45     11.08 o 
  12   3   5       14.48        9.55      8.11 o 
  13   3   5        0.53       18.67     10.71 o 
  14   3   5       31.97       18.96     12.42 o 
  15   3   5        2.60        5.39     18.42 o 
 -16   4   5        6.08       12.76     18.31 o 
 -15   4   5       10.24       14.87     11.61 o 
 -14   4   5        0.01      -13.16     13.16 o 
 -13   4   5       23.32       22.90      8.85 o 
 -12   4   5        2.81       -2.95      6.31 o 
 -11   4   5        0.84       -0.99      6.18 o 
 -10   4   5      253.56      258.68     20.18 o 
  -9   4   5       31.12       30.79     13.59 o 
  -8   4   5      167.51      150.65     10.99 o 
  -7   4   5      542.29      528.20     21.03 o 
  -6   4   5        6.35       15.58      2.93 o 
  -5   4   5      624.71      609.84     15.73 o 
  -4   4   5      597.06      677.10     19.29 o 
  -3   4   5      107.25       84.14      7.62 o 
  -2   4   5       44.48       45.45      5.08 o 
  -1   4   5        0.16        6.44      3.95 o 
   0   4   5       16.19       29.43      5.11 o 
   1   4   5      227.43      234.60      8.87 o 
   2   4   5      739.61      810.83     33.08 o 
   3   4   5      723.33      734.28     19.03 o 
   4   4   5     1819.64     1806.50     62.23 o 
   5   4   5       78.28       79.26      6.83 o 
   6   4   5       13.21       10.37      4.64 o 
   7   4   5        9.87        4.13      4.63 o 
   8   4   5      315.32      306.33     19.79 o 
   9   4   5       87.22       71.49      8.69 o 
  10   4   5       42.24       40.22     11.54 o 
  11   4   5        0.29       17.74     11.07 o 
  12   4   5        1.48       19.52     11.42 o 
  13   4   5       24.25       23.70     13.13 o 
  14   4   5        0.62       -0.95      9.31 o 
 -16   5   5        1.15       17.02     16.89 o 
 -15   5   5        1.86       -2.56     10.50 o 
 -14   5   5       12.15       -1.79      9.46 o 
 -13   5   5        1.70       64.46     34.52 o 
 -12   5   5        7.21        4.92     12.04 o 
 -11   5   5        3.35        5.00      8.75 o 
 -10   5   5        9.06       13.79      6.65 o 
  -9   5   5      189.09      155.19     12.73 o 
  -8   5   5      287.48      260.35     14.74 o 
  -7   5   5      328.37      294.47     11.18 o 
  -6   5   5       28.14       35.98      4.65 o 
  -5   5   5       99.08       71.19      6.42 o 
  -4   5   5      178.44      153.81      8.64 o 
  -3   5   5       77.30       66.28      5.90 o 
  -2   5   5      406.78      435.88     14.68 o 
  -1   5   5       70.21       81.45      8.88 o 
   0   5   5      261.25      275.57     11.18 o 
   1   5   5      940.32      959.01     25.63 o 
   2   5   5        0.08       -0.48      4.92 o 
   3   5   5       75.57       77.96      7.26 o 
   4   5   5        0.81        0.92      4.25 o 
   5   5   5        0.44       -1.22      3.21 o 
   6   5   5        5.74       10.80      5.01 o 
   7   5   5      416.73      387.28     19.72 o 
   8   5   5        6.74       18.15      7.28 o 
   9   5   5        0.96       14.50      9.98 o 
  10   5   5       75.00       97.76     15.73 o 
  11   5   5       33.93       39.68     13.77 o 
  12   5   5        8.03        4.78     10.53 o 
  13   5   5       11.89       19.95     14.68 o 
  14   5   5        1.09       12.14     19.29 o 
 -15   6   5        2.78        5.13     11.94 o 
 -14   6   5        9.88       19.21     13.14 o 
 -13   6   5        0.07        1.12     11.48 o 
 -12   6   5        0.89       -7.81     10.42 o 
 -11   6   5        0.23        2.52     10.04 o 
 -10   6   5        4.00        6.52     13.48 o 
  -9   6   5      674.28      620.62     36.46 o 
  -8   6   5      169.44      177.53     21.61 o 
  -7   6   5      231.51      204.72     17.35 o 
  -6   6   5      740.38      787.93     32.16 o 
  -5   6   5       62.53       63.01      6.78 o 
  -4   6   5      254.79      249.24     11.97 o 
  -3   6   5       31.62       38.77      6.36 o 
  -2   6   5      176.50      169.04      9.74 o 
  -1   6   5      662.63      630.72     23.97 o 
   0   6   5      116.79       96.75      8.13 o 
   1   6   5       18.77       27.54      5.26 o 
   2   6   5      256.16      258.10     16.00 o 
   3   6   5       97.79      116.86     15.41 o 
   4   6   5       19.91       51.04      8.60 o 
   5   6   5       86.15      107.20     11.53 o 
   6   6   5       86.16       86.43     10.32 o 
   7   6   5       67.40       67.33     10.57 o 
   8   6   5        2.23       16.26     18.02 o 
   9   6   5        2.91       -1.23      8.24 o 
  10   6   5        2.75       24.18     11.90 o 
  11   6   5        1.45      -11.40     11.40 o 
  12   6   5        0.64        4.08     11.16 o 
  13   6   5       18.31        6.40     35.59 o 
 -14   7   5       21.17        8.86     12.92 o 
 -13   7   5       12.46        9.24     12.08 o 
 -12   7   5       14.30        5.67     10.94 o 
 -11   7   5        1.97       11.08     10.90 o 
 -10   7   5       17.13       10.83     11.46 o 
  -9   7   5        2.29       -9.67      9.67 o 
  -8   7   5       40.46       40.29     11.68 o 
  -7   7   5       87.80       79.14     10.41 o 
  -6   7   5        2.37       35.35     20.60 o 
  -5   7   5      200.65      226.33     16.13 o 
  -4   7   5       27.24       57.32     18.67 o 
  -3   7   5        0.43       -5.49      5.49 o 
  -2   7   5      948.75      982.23     37.36 o 
  -1   7   5        0.58        6.75      5.49 o 
   0   7   5      563.16      539.36     23.24 o 
   1   7   5      276.04      267.41     17.52 o 
   2   7   5       49.21       59.43     10.38 o 
   3   7   5      116.91       98.98     14.01 o 
   4   7   5        0.46       26.58     12.92 o 
   5   7   5      162.89      142.88     19.73 o 
   6   7   5       21.73       34.53      8.92 o 
   7   7   5       24.24       11.74      7.78 o 
   8   7   5       27.52       37.79     15.42 o 
   9   7   5        2.76       10.58     15.61 o 
  10   7   5        3.15       -3.73     10.34 o 
  11   7   5       16.74       25.33     19.17 o 
  12   7   5        4.14       -5.61     14.79 o 
 -13   8   5        0.56       53.63     31.72 o 
 -12   8   5        0.65       -0.83     12.82 o 
 -11   8   5       39.40       43.78     17.12 o 
 -10   8   5        0.29       -3.13      9.30 o 
  -9   8   5        6.01        8.26     10.43 o 
  -8   8   5       64.15       67.32     18.55 o 
  -7   8   5        0.36       12.63     10.74 o 
  -6   8   5      150.61      161.12     16.66 o 
  -5   8   5      138.72      137.50     14.64 o 
  -4   8   5      370.62      365.09     22.04 o 
  -3   8   5      263.27      235.00     17.45 o 
  -2   8   5       69.48       74.58      9.99 o 
  -1   8   5      258.38      277.79     28.10 o 
   0   8   5       20.03       22.83      9.55 o 
   1   8   5       82.20       93.11     12.76 o 
   2   8   5      446.91      501.70     31.58 o 
   3   8   5       27.69       52.73     11.18 o 
   4   8   5      197.77      197.11     19.76 o 
   5   8   5        9.79       14.88     10.02 o 
   6   8   5        1.07       -6.72      8.25 o 
   7   8   5        2.75        0.86      8.42 o 
   8   8   5        0.60       -0.44     15.20 o 
   9   8   5        0.70        8.42     14.24 o 
  10   8   5       11.69       33.65     15.83 o 
  11   8   5        1.53        7.28     12.87 o 
 -12   9   5       11.19        8.07     15.37 o 
 -11   9   5       22.98        8.07     12.90 o 
 -10   9   5       40.91       40.60     24.68 o 
  -9   9   5       62.71       40.44     15.38 o 
  -8   9   5       46.12        9.21     12.06 o 
  -7   9   5        4.98       -0.66      9.28 o 
  -6   9   5        0.17       -8.17      8.17 o 
  -5   9   5       62.32       75.17     12.92 o 
  -4   9   5        1.47       -4.03      7.74 o 
  -3   9   5      286.57      274.41     23.83 o 
  -2   9   5      209.50      200.03     17.26 o 
  -1   9   5        3.51       29.86     11.32 o 
   0   9   5        6.31       13.29      7.97 o 
   1   9   5        0.37        2.51      7.33 o 
   2   9   5        4.67        4.70      9.09 o 
   3   9   5        1.06       22.45      9.82 o 
   4   9   5        2.76        5.09      8.98 o 
   5   9   5        3.51        6.38      8.86 o 
   6   9   5        4.24       -1.94      9.82 o 
   7   9   5       15.46       -0.58     14.10 o 
   8   9   5        2.95       27.71     14.61 o 
   9   9   5        0.93       28.87     16.14 o 
  10   9   5        3.37       33.77     18.91 o 
 -10  10   5        7.89        0.22     12.99 o 
  -9  10   5       14.34       24.54     15.66 o 
  -8  10   5        2.76        5.91     12.67 o 
  -7  10   5        0.90       38.21     16.35 o 
  -6  10   5        1.68       -9.46     12.47 o 
  -5  10   5       15.58        4.84      9.00 o 
  -4  10   5        0.00        2.27      8.51 o 
  -3  10   5       19.14       24.91     13.12 o 
  -2  10   5       53.80       74.66     17.43 o 
  -1  10   5        8.64       -6.36      9.75 o 
   0  10   5        1.97        6.42     10.74 o 
   1  10   5        1.11       -0.17      9.09 o 
   2  10   5       18.03        8.53      9.58 o 
   3  10   5       23.74       48.83     16.64 o 
   4  10   5        5.91        2.56      8.79 o 
   5  10   5       17.89       20.78     14.12 o 
   6  10   5        9.69       12.03     13.09 o 
   7  10   5        9.31       11.73     14.85 o 
   8  10   5        6.78       16.81     15.84 o 
  -8  11   5        2.24      -13.46     21.36 o 
  -7  11   5       10.37        8.78     17.07 o 
  -6  11   5        5.31       16.53     14.35 o 
  -5  11   5       73.87       42.30     19.42 o 
  -4  11   5        7.86        2.34     13.10 o 
  -3  11   5       26.68       26.90     14.98 o 
  -2  11   5       36.20       57.17     16.63 o 
  -1  11   5        8.28        9.78     14.43 o 
   0  11   5        1.03      -13.94     13.94 o 
   1  11   5       38.14       35.70     15.60 o 
   2  11   5       13.46        3.60     11.39 o 
   3  11   5       26.45        9.59     12.34 o 
   4  11   5        0.00        0.56     12.15 o 
   5  11   5        3.00       -5.56     14.99 o 
   6  11   5        2.68      -11.15     20.34 o 
  -3  12   5        0.05       -5.76     15.87 o 
  -2  12   5        3.31       -0.28     13.25 o 
  -1  12   5        0.78       12.59     16.05 o 
   0  12   5        0.72       24.77     20.91 o 
   1  12   5        2.78       11.22     21.61 o 
   2  12   5        6.53       14.39     20.82 o 
 -16   0   6       17.40       31.86     20.63 o 
 -14   0   6       12.30       11.56     14.54 o 
 -12   0   6        0.00       -3.39     10.88 o 
 -10   0   6       32.68       26.36      7.38 o 
  -8   0   6     1146.20     1093.62     35.33 o 
  -6   0   6      187.35      182.96     13.15 o 
  -4   0   6     1354.43     1536.45     43.50 o 
  -2   0   6      414.76      401.46     18.87 o 
   0   0   6     4086.80     4058.12     88.60 o 
   2   0   6      174.80      166.92     11.31 o 
   4   0   6     2328.12     2547.79    105.19 o 
   6   0   6      144.54      130.82     27.13 o 
   8   0   6      372.31      351.86     21.44 o 
  10   0   6       49.66       77.70     13.19 o 
  12   0   6        2.02       -0.07     16.56 o 
  14   0   6        0.16       -1.51     16.30 o 
 -17   1   6        1.95        8.30     17.02 o 
 -16   1   6        2.95       -8.09     11.57 o 
 -15   1   6        3.02      -11.03     11.03 o 
 -14   1   6       43.77       37.75     12.31 o 
 -13   1   6        1.22       13.23      7.48 o 
 -12   1   6       89.16       91.08     15.82 o 
 -11   1   6        4.65       -4.76      5.70 o 
 -10   1   6       26.64       34.54      7.96 o 
  -9   1   6        7.89       22.17     10.80 o 
  -8   1   6       74.43       72.57      7.34 o 
  -7   1   6      135.78      142.64      8.87 o 
  -6   1   6      418.00      371.13     14.06 o 
  -5   1   6      134.21      139.95      8.48 o 
  -4   1   6      397.77      412.96     10.06 o 
  -3   1   6        1.45        2.42      2.88 o 
  -2   1   6      617.72      636.94     13.44 o 
  -1   1   6        2.44        0.90      1.96 o 
   0   1   6     2193.25     2272.63     42.61 o 
   1   1   6       65.41       61.96      4.00 o 
   2   1   6     1481.39     1543.90     34.64 o 
   3   1   6      334.96      371.04     12.89 o 
   4   1   6       69.20       76.99      5.37 o 
   5   1   6      281.00      241.58     10.89 o 
   6   1   6      221.78      224.04      8.82 o 
   7   1   6       50.01       49.60      8.98 o 
   8   1   6      108.39       99.31      8.00 o 
   9   1   6      106.09      110.97     11.63 o 
  10   1   6      242.38      231.93     17.68 o 
  11   1   6        3.41       -1.77      6.40 o 
  12   1   6       13.38        0.34      6.61 o 
  13   1   6        3.28        1.63      9.01 o 
  14   1   6        2.55       -6.90     10.63 o 
  15   1   6        8.79        6.14     12.29 o 
 -17   2   6        0.35       23.67     40.02 o 
 -16   2   6        0.34      -10.99     12.41 o 
 -15   2   6        3.38        5.92     10.31 o 
 -14   2   6        0.82        0.81      7.91 o 
 -13   2   6        4.59       -2.98      6.83 o 
 -12   2   6       76.72       75.25     12.71 o 
 -11   2   6       44.53       58.32     12.10 o 
 -10   2   6       53.62       57.54     10.29 o 
  -9   2   6        8.27       11.12      7.01 o 
  -8   2   6        1.22        2.30      4.31 o 
  -7   2   6        3.53       21.93      8.08 o 
  -6   2   6     1118.83     1080.64     49.01 o 
  -5   2   6        2.35       -0.34      3.11 o 
  -4   2   6      658.80      716.91     13.53 o 
  -3   2   6     1561.67     1618.45     30.69 o 
  -2   2   6     1492.85     1640.19     31.71 o 
  -1   2   6      439.74      460.01     15.03 o 
   0   2   6     1982.46     2039.21     36.43 o 
   1   2   6      313.11      312.94      9.67 o 
   2   2   6     1787.77     1949.61     45.89 o 
   3   2   6     1128.85     1121.58     35.28 o 
   4   2   6      425.43      460.26     19.06 o 
   5   2   6      289.77      264.97     12.98 o 
   6   2   6       12.15        5.01      2.67 o 
   7   2   6      203.04      187.23     13.51 o 
   8   2   6      356.49      319.44     14.28 o 
   9   2   6      125.38      126.58     12.61 o 
  10   2   6        5.01       -6.92      6.92 o 
  11   2   6       19.44       36.71      9.28 o 
  12   2   6       16.59       -6.54      8.16 o 
  13   2   6        0.04       19.85     13.45 o 
  14   2   6        1.09       26.13     15.48 o 
  15   2   6        0.47       16.16     17.70 o 
 -17   3   6        1.32       24.73     22.89 o 
 -16   3   6        0.10       -2.68     13.24 o 
 -15   3   6        8.77       -0.84      8.46 o 
 -14   3   6        7.78       16.57      9.12 o 
 -13   3   6        2.06       12.80      7.52 o 
 -12   3   6        0.39       -1.50      5.77 o 
 -11   3   6       49.52       78.38     15.21 o 
 -10   3   6      149.84      125.01     15.61 o 
  -9   3   6      224.59      191.40     16.00 o 
  -8   3   6      396.84      376.12     18.34 o 
  -7   3   6       58.01       53.12      6.20 o 
  -6   3   6       65.78       74.98      8.52 o 
  -5   3   6       37.56       45.47      6.33 o 
  -4   3   6      970.41     1046.52     22.55 o 
  -3   3   6     1475.68     1579.45     33.39 o 
  -2   3   6     1499.06     1606.67     34.02 o 
  -1   3   6        7.07        4.06      2.60 o 
   0   3   6        3.56        4.42      2.67 o 
   1   3   6      128.63      139.24      6.55 o 
   2   3   6     1113.72     1157.26     25.02 o 
   3   3   6       42.45       33.40      3.44 o 
   4   3   6       54.29       51.81      3.63 o 
   5   3   6        0.30        8.47      3.61 o 
   6   3   6       69.40       63.86      9.02 o 
   7   3   6     1157.08     1081.19     46.59 o 
   8   3   6        9.72       -2.49      6.57 o 
   9   3   6       66.45       59.00     10.15 o 
  10   3   6        0.18        8.62      7.89 o 
  11   3   6        4.37       11.16      8.13 o 
  12   3   6       38.25       60.60     16.61 o 
  13   3   6       10.98       23.75     12.46 o 
  14   3   6        0.49        4.07     13.51 o 
 -16   4   6        2.58       -4.72     13.71 o 
 -15   4   6        2.31       23.16     18.82 o 
 -14   4   6        4.99        2.39     10.25 o 
 -13   4   6       23.85       30.71      9.98 o 
 -12   4   6       69.36       69.90     11.50 o 
 -11   4   6        0.13        3.57      6.05 o 
 -10   4   6        8.62       14.54     11.32 o 
  -9   4   6       52.88       65.06      8.97 o 
  -8   4   6       46.61       61.03      9.12 o 
  -7   4   6       15.50       -1.47      4.75 o 
  -6   4   6       25.64       27.60      8.26 o 
  -5   4   6       43.47       58.87      6.35 o 
  -4   4   6      531.28      591.33     16.84 o 
  -3   4   6      127.59      109.21      8.27 o 
  -2   4   6      116.71      118.62      6.84 o 
  -1   4   6      503.13      556.15     15.95 o 
   0   4   6      297.90      293.93     17.93 o 
   1   4   6     1843.72     1922.00     48.21 o 
   2   4   6      759.44      766.58     26.46 o 
   3   4   6      288.00      278.50      9.73 o 
   4   4   6       24.56       18.79      4.79 o 
   5   4   6      351.41      318.74     12.73 o 
   6   4   6      469.74      441.89     16.09 o 
   7   4   6       73.59       75.94      9.75 o 
   8   4   6      127.59      131.35     13.32 o 
   9   4   6      170.15      178.30     15.59 o 
  10   4   6        0.18        8.93      7.94 o 
  11   4   6      107.04      129.93     19.35 o 
  12   4   6        6.73        8.39     10.48 o 
  13   4   6       35.94       32.41     14.25 o 
  14   4   6        1.30       11.00     15.24 o 
 -16   5   6       19.02       26.77     18.64 o 
 -15   5   6        1.20       15.13     12.36 o 
 -14   5   6        4.71        6.57     10.12 o 
 -13   5   6        0.31        6.19     10.35 o 
 -12   5   6       13.43       10.58      9.88 o 
 -11   5   6      105.02      128.02     16.48 o 
 -10   5   6        4.41        5.35      8.78 o 
  -9   5   6       70.74       74.30     15.68 o 
  -8   5   6      171.54      135.53     11.70 o 
  -7   5   6       23.76       21.86      6.52 o 
  -6   5   6      464.80      400.29     14.04 o 
  -5   5   6        3.19        1.38      4.21 o 
  -4   5   6        5.36        1.61      3.95 o 
  -3   5   6        0.43        4.97      4.63 o 
  -2   5   6       16.30       20.09      5.44 o 
  -1   5   6       76.94       99.60      7.34 o 
   0   5   6        2.41       15.98      8.66 o 
   1   5   6        0.20       -2.55      4.38 o 
   2   5   6        4.65       10.25      3.99 o 
   3   5   6      186.26      181.19      9.08 o 
   4   5   6       42.68       61.49      7.85 o 
   5   5   6      313.19      249.11     11.42 o 
   6   5   6       38.10       31.13      5.81 o 
   7   5   6      460.57      405.14     21.47 o 
   8   5   6      202.52      225.86     20.64 o 
   9   5   6       15.87       26.82     11.81 o 
  10   5   6        7.91        4.74      9.18 o 
  11   5   6        0.92       -2.97     10.21 o 
  12   5   6        5.87       -7.67     11.37 o 
  13   5   6       16.11        3.21     11.75 o 
  14   5   6        0.58      -12.63     25.77 o 
 -15   6   6        1.46       16.43     14.31 o 
 -14   6   6        1.89        3.87     11.39 o 
 -13   6   6        9.10       -2.35      9.31 o 
 -12   6   6        0.00       10.48     10.51 o 
 -11   6   6        3.70        6.77     11.42 o 
 -10   6   6       11.87       12.55      9.94 o 
  -9   6   6      233.50      228.31     21.51 o 
  -8   6   6      424.54      397.36     27.82 o 
  -7   6   6        1.22       25.09     12.29 o 
  -6   6   6       72.55       89.38      8.22 o 
  -5   6   6        6.71        2.97      6.04 o 
  -4   6   6       61.56       75.04      7.95 o 
  -3   6   6       15.03       11.58      6.67 o 
  -2   6   6      388.76      354.53     15.40 o 
  -1   6   6      167.28      169.87     12.97 o 
   0   6   6     1017.35     1042.11     31.95 o 
   1   6   6       13.94       19.91      5.16 o 
   2   6   6       46.06       25.69      5.22 o 
   3   6   6        8.78       19.07      8.94 o 
   4   6   6      186.46      224.75     14.81 o 
   5   6   6       24.41       33.39      9.81 o 
   6   6   6      200.13      163.73     14.31 o 
   7   6   6        5.75        9.91     13.82 o 
   8   6   6       13.31       33.65     12.50 o 
   9   6   6        0.56       13.07     10.65 o 
  10   6   6        0.02        3.12     10.21 o 
  11   6   6        8.23       -9.31     15.52 o 
  12   6   6        0.35       17.15     27.41 o 
  13   6   6        6.09       18.55     17.38 o 
 -14   7   6        6.20       -0.66     10.09 o 
 -13   7   6        0.81       -0.50      9.75 o 
 -12   7   6       15.60        4.58     10.65 o 
 -11   7   6       19.56       21.40     11.87 o 
 -10   7   6       44.67       48.36     21.41 o 
  -9   7   6      100.11       73.75     14.61 o 
  -8   7   6        9.61       19.23     10.79 o 
  -7   7   6      368.15      390.50     33.82 o 
  -6   7   6      226.19      235.37     17.68 o 
  -5   7   6      290.38      251.08     17.07 o 
  -4   7   6      275.05      260.57     14.43 o 
  -3   7   6      508.71      502.85     21.83 o 
  -2   7   6       38.31       57.66      9.30 o 
  -1   7   6       40.30       40.38      8.27 o 
   0   7   6      192.47      182.35     18.36 o 
   1   7   6       28.81       27.90     12.37 o 
   2   7   6        0.13       -2.33      8.27 o 
   3   7   6        2.33       11.36      7.42 o 
   4   7   6       43.79       43.32      8.53 o 
   5   7   6       21.83        5.63      7.61 o 
   6   7   6       92.63       79.79     15.58 o 
   7   7   6       21.51       13.43     10.41 o 
   8   7   6        1.67        0.86      8.28 o 
   9   7   6        3.03        6.13     11.06 o 
  10   7   6        2.03      -11.72     11.72 o 
  11   7   6       15.89       42.28     17.02 o 
  12   7   6        0.39       17.46     14.53 o 
 -13   8   6        2.86       -7.13     13.27 o 
 -12   8   6        2.56        7.80     12.48 o 
 -11   8   6        7.85       14.01     12.88 o 
 -10   8   6      203.25      191.31     33.21 o 
  -9   8   6        1.30      -11.89     15.10 o 
  -8   8   6       29.36       17.71     12.12 o 
  -7   8   6        4.28        4.53      9.70 o 
  -6   8   6        2.35       18.64      8.79 o 
  -5   8   6      114.41      130.09     15.39 o 
  -4   8   6       66.68       57.43     14.72 o 
  -3   8   6       62.59       60.40     10.82 o 
  -2   8   6        0.49        9.60      6.65 o 
  -1   8   6        5.87        1.94      6.78 o 
   0   8   6        8.08       11.26      5.84 o 
   1   8   6      235.62      228.70     19.19 o 
   2   8   6        4.92        7.49      9.44 o 
   3   8   6      252.14      265.64     21.17 o 
   4   8   6        0.84        4.10      7.73 o 
   5   8   6       42.59       41.50     10.29 o 
   6   8   6       16.22       20.44     11.38 o 
   7   8   6        1.60       24.33     21.38 o 
   8   8   6        8.05       13.57     12.96 o 
   9   8   6        5.83       26.09     14.08 o 
  10   8   6        8.41       27.06     16.46 o 
  11   8   6       12.39       36.68     17.37 o 
 -12   9   6        6.43       30.58     20.53 o 
 -11   9   6       47.03       38.51     19.54 o 
 -10   9   6       12.27       -4.36     12.33 o 
  -9   9   6       24.41        0.34     13.23 o 
  -8   9   6        5.85       10.97     12.79 o 
  -7   9   6       10.40       17.62     12.06 o 
  -6   9   6        6.33        6.88      9.30 o 
  -5   9   6       60.55       62.69     14.97 o 
  -4   9   6       10.31        2.46      8.39 o 
  -3   9   6       68.16       73.74     17.65 o 
  -2   9   6       35.27       27.89      8.90 o 
  -1   9   6        0.12        1.38     11.60 o 
   0   9   6       18.53       29.96     10.80 o 
   1   9   6        0.32       10.50      8.41 o 
   2   9   6       17.12       25.27     10.05 o 
   3   9   6       15.04       11.36      8.71 o 
   4   9   6        4.38       16.88     12.09 o 
   5   9   6       12.40       25.40     12.69 o 
   6   9   6        4.26       13.93     11.82 o 
   7   9   6        8.76       38.42     23.45 o 
   8   9   6        5.46        3.89     11.28 o 
   9   9   6        8.59       18.59     17.05 o 
 -10  10   6       26.10       16.04     14.72 o 
  -9  10   6       19.08      -15.63     15.63 o 
  -8  10   6        0.00       16.28     16.56 o 
  -7  10   6        1.18        3.82     11.92 o 
  -6  10   6        0.04        5.96      9.90 o 
  -5  10   6        2.43       14.88     11.79 o 
  -4  10   6        7.19        2.91      8.73 o 
  -3  10   6       16.84       17.68     11.57 o 
  -2  10   6       17.35       20.52     12.51 o 
  -1  10   6        3.45       11.36     10.66 o 
   0  10   6       26.91       19.49     14.20 o 
   1  10   6       44.81       32.57     14.03 o 
   2  10   6        0.64       -2.76      8.50 o 
   3  10   6       38.73       38.31     13.11 o 
   4  10   6       26.88       17.35     13.72 o 
   5  10   6        3.64       36.29     20.69 o 
   6  10   6        0.50       -8.28     12.74 o 
   7  10   6        1.30       14.47     14.52 o 
   8  10   6       11.63       13.61     21.95 o 
  -7  11   6        8.99       21.69     21.03 o 
  -6  11   6        2.30       17.55     14.79 o 
  -5  11   6        5.23       22.06     20.97 o 
  -4  11   6       14.92       13.10     16.87 o 
  -3  11   6        7.05        5.82     11.38 o 
  -2  11   6        0.37       14.47     12.87 o 
  -1  11   6       16.63       17.63     14.63 o 
   0  11   6       12.11       24.54     14.52 o 
   1  11   6        3.88       -9.37     14.20 o 
   2  11   6        7.65       12.21     15.49 o 
   3  11   6        0.21       13.18     17.32 o 
   4  11   6        0.52       -1.70     14.24 o 
   5  11   6        0.22        5.96     22.56 o 
  -2  12   6        0.39       19.29     28.67 o 
  -1  12   6        0.80       37.00     21.32 o 
   0  12   6        1.20       12.63     35.50 o 
 -17   0   7        0.32       -4.78     24.92 o 
 -15   0   7       18.64        6.21     14.26 o 
 -13   0   7       21.84       15.61     30.55 o 
 -11   0   7       63.29       91.09     19.12 o 
  -9   0   7       65.62       76.97     13.88 o 
  -7   0   7      295.85      265.24     11.74 o 
  -5   0   7     1009.03      992.35     71.42 o 
  -3   0   7        1.52       -3.88      3.95 o 
  -1   0   7     1962.23     2181.14     99.67 o 
   1   0   7     4001.52     4108.45     94.27 o 
   3   0   7      961.64      868.52     26.14 o 
   5   0   7      176.93      156.44      8.88 o 
   7   0   7       10.00       26.41      6.76 o 
   9   0   7        5.76        1.31      7.62 o 
  11   0   7        2.96       -1.88     12.30 o 
  13   0   7       57.17       48.03     35.33 o 
  15   0   7       21.78       12.96     19.07 o 
 -17   1   7        2.33       23.75     36.35 o 
 -16   1   7        0.17       10.82     19.54 o 
 -15   1   7        6.62       17.82     12.51 o 
 -14   1   7        1.78       24.81     17.73 o 
 -13   1   7        9.38       23.13     10.42 o 
 -12   1   7       87.20       84.99     10.36 o 
 -11   1   7        0.11       15.46     14.30 o 
 -10   1   7       66.54       64.14      8.87 o 
  -9   1   7        0.11        4.00      6.00 o 
  -8   1   7       11.75       19.85      5.70 o 
  -7   1   7        3.28        9.81      5.47 o 
  -6   1   7      230.86      218.01     12.27 o 
  -5   1   7     1948.23     1872.77     34.21 o 
  -4   1   7       39.52       56.92      8.42 o 
  -3   1   7      695.15      728.89     16.36 o 
  -2   1   7       44.60       48.40      3.78 o 
  -1   1   7      202.62      237.83      7.42 o 
   0   1   7      838.39      932.05     21.34 o 
   1   1   7     1659.95     1878.80     30.70 o 
   2   1   7      166.77      153.81      7.61 o 
   3   1   7     1655.41     1778.91     43.48 o 
   4   1   7        0.02        4.63      3.57 o 
   5   1   7       77.26       81.94      7.16 o 
   6   1   7        0.00       -4.06      4.06 o 
   7   1   7       18.47       10.61      5.93 o 
   8   1   7       42.84       31.89      6.94 o 
   9   1   7        1.24        7.39      6.65 o 
  10   1   7       73.03       70.84     11.00 o 
  11   1   7        7.54       10.91      8.68 o 
  12   1   7        8.16      -10.31     10.31 o 
  13   1   7       13.85       31.26     13.16 o 
  14   1   7        3.64       12.22     14.94 o 
  15   1   7        0.47       -0.18     13.13 o 
 -17   2   7        7.10       27.76     32.94 o 
 -16   2   7        0.48       13.29     13.54 o 
 -15   2   7        0.46       58.63     76.63 o 
 -14   2   7       15.58       22.14     10.95 o 
 -13   2   7        7.57        1.09      7.76 o 
 -12   2   7      124.07      124.24     13.77 o 
 -11   2   7        1.21       15.39     15.79 o 
 -10   2   7      168.66      177.62     15.08 o 
  -9   2   7      125.11      122.50     18.22 o 
  -8   2   7      254.47      243.86     15.94 o 
  -7   2   7       84.98       70.67      8.20 o 
  -6   2   7      842.19      877.55     27.65 o 
  -5   2   7      133.81      121.54      6.94 o 
  -4   2   7       51.17       54.62      5.66 o 
  -3   2   7     3983.75     4162.54     79.25 o 
  -2   2   7     3237.14     3317.64     64.69 o 
  -1   2   7      215.42      259.18      8.50 o 
   0   2   7     2825.90     2931.62     53.84 o 
   1   2   7     1159.91     1103.77     19.28 o 
   2   2   7     1291.72     1326.51     41.43 o 
   3   2   7        7.29        2.92      3.28 o 
   4   2   7      115.72      128.88     10.54 o 
   5   2   7       30.88       34.09      6.11 o 
   6   2   7       69.20       68.36      7.56 o 
   7   2   7       10.47       -2.75      4.98 o 
   8   2   7      269.76      267.10     21.58 o 
   9   2   7        0.69       -4.21      5.80 o 
  10   2   7       94.42       98.73     23.85 o 
  11   2   7        3.09        3.06      6.91 o 
  12   2   7       23.85       29.52     12.50 o 
  13   2   7        0.36       25.24     15.11 o 
  14   2   7        0.01       17.97     15.39 o 
 -17   3   7        2.46       -0.24     15.76 o 
 -16   3   7        7.49        2.17     13.06 o 
 -15   3   7        0.17       -0.60     11.38 o 
 -14   3   7        0.60       16.09     13.98 o 
 -13   3   7        0.60        3.01      6.44 o 
 -12   3   7       78.02       92.97     11.95 o 
 -11   3   7       78.36       91.01     11.55 o 
 -10   3   7      528.83      524.19     28.51 o 
  -9   3   7      185.26      204.87     14.77 o 
  -8   3   7       51.50       75.59      9.26 o 
  -7   3   7        1.60        2.16      5.56 o 
  -6   3   7       12.63       17.65      5.23 o 
  -5   3   7       14.46       26.07      5.04 o 
  -4   3   7      329.03      385.56     14.27 o 
  -3   3   7       43.50       46.48      4.59 o 
  -2   3   7      879.67      924.60     23.04 o 
  -1   3   7      716.93      867.05     21.38 o 
   0   3   7      633.37      725.40     18.15 o 
   1   3   7      407.48      452.73     12.26 o 
   2   3   7       20.22       28.77      4.48 o 
   3   3   7      600.84      581.64     20.04 o 
   4   3   7       48.13       41.98      7.36 o 
   5   3   7      145.36      154.62     11.00 o 
   6   3   7      298.23      291.53     17.24 o 
   7   3   7      243.62      265.73     16.95 o 
   8   3   7       20.15       11.97      7.16 o 
   9   3   7       99.12      126.00     14.68 o 
  10   3   7      105.77      108.63     14.26 o 
  11   3   7        5.07       -1.20      7.66 o 
  12   3   7        0.45        0.96      7.48 o 
  13   3   7        0.01      -10.88     13.60 o 
  14   3   7        0.11       14.41     15.63 o 
 -16   4   7        0.02       26.14     25.19 o 
 -15   4   7        0.05      -13.16     14.46 o 
 -14   4   7        6.28        3.67      9.38 o 
 -13   4   7        3.36        8.48      7.57 o 
 -12   4   7       13.81       14.17     10.55 o 
 -11   4   7       12.47       33.45     13.79 o 
 -10   4   7       34.41       23.78      7.55 o 
  -9   4   7      415.06      387.98     20.35 o 
  -8   4   7      187.65      212.44     14.88 o 
  -7   4   7      208.21      198.45     13.30 o 
  -6   4   7      365.12      378.96     17.35 o 
  -5   4   7       11.69        4.80      4.99 o 
  -4   4   7       33.50       43.73      4.99 o 
  -3   4   7      351.36      338.78     12.71 o 
  -2   4   7       31.96       38.96      4.61 o 
  -1   4   7      793.23      846.45     22.79 o 
   0   4   7      380.97      379.31     12.81 o 
   1   4   7        0.69       -3.71      3.71 o 
   2   4   7        4.70        4.37      4.05 o 
   3   4   7        4.90        2.59      3.74 o 
   4   4   7      220.65      237.64     13.28 o 
   5   4   7       48.15       50.38      8.52 o 
   6   4   7      667.29      602.45     26.99 o 
   7   4   7       46.26       61.83      9.21 o 
   8   4   7       98.15       85.74     11.65 o 
   9   4   7       27.81       35.95      9.63 o 
  10   4   7      203.67      215.29     19.56 o 
  11   4   7        0.50       -3.52     10.13 o 
  12   4   7       46.62       52.89     15.27 o 
  13   4   7        6.95       10.06     14.84 o 
  14   4   7        2.68        5.91     15.97 o 
 -16   5   7        0.38       28.51     19.56 o 
 -15   5   7       28.82       30.89     20.56 o 
 -14   5   7        1.80       -6.27     11.22 o 
 -13   5   7        9.57       14.15     10.84 o 
 -12   5   7        2.22        6.92      9.47 o 
 -11   5   7        5.60       -6.91      6.91 o 
 -10   5   7       66.69       61.47     12.15 o 
  -9   5   7       30.06       22.76      6.74 o 
  -8   5   7      638.16      652.95     28.71 o 
  -7   5   7        9.83       17.82     10.69 o 
  -6   5   7      143.40      136.72     13.35 o 
  -5   5   7       77.73       84.29     11.19 o 
  -4   5   7       46.36       45.24      7.13 o 
  -3   5   7        0.33       24.42      6.94 o 
  -2   5   7     1044.14     1122.12     32.80 o 
  -1   5   7       95.03      120.85      9.77 o 
   0   5   7      319.97      332.71     15.28 o 
   1   5   7       25.48       53.47      7.22 o 
   2   5   7       57.65       77.54     12.71 o 
   3   5   7       53.88       53.53      5.61 o 
   4   5   7       45.45       37.12      7.25 o 
   5   5   7       66.70       66.32      9.34 o 
   6   5   7      152.62      151.02     12.42 o 
   7   5   7       43.62       45.98      9.36 o 
   8   5   7      101.57       97.68     14.63 o 
   9   5   7        8.57       10.59      9.78 o 
  10   5   7       40.82       44.11     17.69 o 
  11   5   7        7.12        9.00     10.91 o 
  12   5   7       17.61       19.43     14.02 o 
  13   5   7       34.80       21.03     17.24 o 
 -15   6   7        6.49       -8.72     15.32 o 
 -14   6   7       16.66       49.81     28.84 o 
 -13   6   7       24.39       12.56     12.07 o 
 -12   6   7        0.29       30.08     17.71 o 
 -11   6   7       14.37       41.03     13.05 o 
 -10   6   7        2.99        5.80     10.69 o 
  -9   6   7      469.41      412.05     30.49 o 
  -8   6   7        0.12       -4.08      6.13 o 
  -7   6   7     1112.40      943.00     38.10 o 
  -6   6   7       84.74       67.03      7.15 o 
  -5   6   7      562.64      508.69     19.91 o 
  -4   6   7       41.80       66.06      7.84 o 
  -3   6   7       43.82       66.49      7.45 o 
  -2   6   7        2.05       14.76      9.21 o 
  -1   6   7        0.15       -2.40      5.19 o 
   0   6   7        3.24        9.84      7.51 o 
   1   6   7       80.88       80.95     10.92 o 
   2   6   7       64.67       76.87      7.57 o 
   3   6   7        0.67        3.74      4.39 o 
   4   6   7       48.97       58.27      6.44 o 
   5   6   7      126.16      117.65     15.37 o 
   6   6   7        1.08        8.59      8.43 o 
   7   6   7       24.20       21.37     10.49 o 
   8   6   7        0.48        5.72      8.90 o 
   9   6   7        2.01        4.70      9.72 o 
  10   6   7        0.03       22.85     12.38 o 
  11   6   7        0.09       -1.29     12.36 o 
  12   6   7        0.06       28.04     14.98 o 
 -14   7   7        1.73       25.95     18.82 o 
 -13   7   7        2.31       13.11     13.77 o 
 -12   7   7       15.12        2.73     10.15 o 
 -11   7   7        9.31       -1.01      9.00 o 
 -10   7   7        1.36       15.11     13.33 o 
  -9   7   7        0.96        0.40      7.70 o 
  -8   7   7       44.84       37.54     16.23 o 
  -7   7   7       73.55       96.45     15.19 o 
  -6   7   7      100.44      112.72     16.34 o 
  -5   7   7       69.04       66.90      8.49 o 
  -4   7   7       17.95       17.20      6.67 o 
  -3   7   7        1.54        0.69      5.02 o 
  -2   7   7      256.21      279.58     18.38 o 
  -1   7   7        0.35        3.55      4.91 o 
   0   7   7      259.56      269.86     17.70 o 
   1   7   7        6.47        8.57      4.83 o 
   2   7   7       96.60      115.33     12.81 o 
   3   7   7      255.79      233.88     17.29 o 
   4   7   7      322.21      280.99     18.58 o 
   5   7   7       20.40       40.70     12.02 o 
   6   7   7       83.38       85.39     15.65 o 
   7   7   7      104.55      120.02     28.37 o 
   8   7   7       16.14       17.08     11.54 o 
   9   7   7       47.43       47.09     14.46 o 
  10   7   7        1.69       10.72     11.69 o 
  11   7   7        0.26       21.90     15.83 o 
 -13   8   7        0.04       11.22     14.94 o 
 -12   8   7       38.88       30.76     21.26 o 
 -11   8   7       37.50       63.00     17.66 o 
 -10   8   7        0.13        6.86     11.26 o 
  -9   8   7       11.79        3.69     10.04 o 
  -8   8   7        5.53        9.23     10.70 o 
  -7   8   7       65.95      110.00     18.10 o 
  -6   8   7       72.37       76.40     15.92 o 
  -5   8   7       29.58       31.83     11.90 o 
  -4   8   7      165.47      170.42     15.76 o 
  -3   8   7        5.15       11.93      6.57 o 
  -2   8   7      110.74      105.97     13.72 o 
  -1   8   7      176.05      179.71     14.84 o 
   0   8   7       64.89       70.83      9.29 o 
   1   8   7       63.25       77.52     12.48 o 
   2   8   7       16.78       19.30     11.28 o 
   3   8   7       98.90       98.42     13.35 o 
   4   8   7       35.45       55.98     12.63 o 
   5   8   7       17.11       13.10     11.11 o 
   6   8   7       12.89       20.00     12.45 o 
   7   8   7       24.01       34.54     13.87 o 
   8   8   7        3.12       -1.29     11.01 o 
   9   8   7       34.57       21.93     18.67 o 
  10   8   7       51.24       51.29     18.42 o 
 -11   9   7       27.15       32.38     22.92 o 
 -10   9   7        0.04        7.88     12.31 o 
  -9   9   7        0.28        0.16      9.89 o 
  -8   9   7        0.00       15.35     12.46 o 
  -7   9   7        8.24        3.90     10.40 o 
  -6   9   7        5.94       -3.13      9.97 o 
  -5   9   7      171.19      181.41     21.14 o 
  -4   9   7        8.84       19.71      9.84 o 
  -3   9   7        3.27       10.44      8.05 o 
  -2   9   7       21.39       35.15      9.22 o 
  -1   9   7       12.46       25.97     10.10 o 
   0   9   7       34.72       36.22     20.62 o 
   1   9   7        3.46       11.16     11.37 o 
   2   9   7        0.04        9.31      8.58 o 
   3   9   7       56.08       22.46     10.90 o 
   4   9   7        0.38       16.91     12.22 o 
   5   9   7        6.76       15.44     13.73 o 
   6   9   7        0.57       17.57     14.29 o 
   7   9   7        0.39       36.72     15.64 o 
   8   9   7        6.05       10.22     13.58 o 
   9   9   7        2.98        2.01     14.21 o 
 -10  10   7        0.98       11.09     29.70 o 
  -9  10   7       50.76       49.44     20.06 o 
  -8  10   7        3.32        9.95     13.16 o 
  -7  10   7        7.27        0.98     18.75 o 
  -6  10   7        2.19       11.90     12.71 o 
  -5  10   7       19.54        8.44     11.95 o 
  -4  10   7        0.30       17.24     14.65 o 
  -3  10   7        0.96        8.09     10.37 o 
  -2  10   7       18.38        6.26     10.82 o 
  -1  10   7        0.27        3.54     15.56 o 
   0  10   7        0.13       16.65     14.78 o 
   1  10   7       14.95       -3.55      9.56 o 
   2  10   7        0.13       -8.14      9.69 o 
   3  10   7       20.11       16.21     12.88 o 
   4  10   7        6.67       23.14     15.52 o 
   5  10   7        6.14       16.29     13.86 o 
   6  10   7        3.61        0.92     11.05 o 
   7  10   7        2.68       22.36     21.64 o 
  -7  11   7        5.78       -6.49     17.60 o 
  -6  11   7        0.27        4.64     15.02 o 
  -5  11   7       27.52       76.31     34.79 o 
  -4  11   7        2.01        2.50     13.31 o 
  -3  11   7       34.31       31.33     26.37 o 
  -2  11   7        0.71       60.32     18.05 o 
  -1  11   7        0.05       23.51     13.76 o 
   0  11   7       13.14       26.53     24.76 o 
   1  11   7        5.95      -16.91     17.26 o 
   2  11   7       20.49       18.17     16.74 o 
   3  11   7        2.21       -6.92     15.43 o 
   4  11   7       12.60       -3.37     19.22 o 
 -16   0   8       24.66        8.14     16.62 o 
 -14   0   8       89.17      121.91     27.28 o 
 -12   0   8      291.63      260.14     31.26 o 
 -10   0   8      121.02      122.04     20.21 o 
  -8   0   8       46.32       32.48      9.87 o 
  -6   0   8     3479.00     3851.76    135.97 o 
  -4   0   8     1663.77     1807.49     54.31 o 
  -2   0   8      523.38      434.48     16.67 o 
   0   0   8     1320.64     1296.68     37.60 o 
   2   0   8     1404.52     1514.40     63.52 o 
   4   0   8      170.22      196.67     17.99 o 
   6   0   8       17.43       27.43     15.02 o 
   8   0   8      236.26      235.87     29.08 o 
  10   0   8        0.58        5.12     19.63 o 
  12   0   8       14.12       47.13     21.40 o 
  14   0   8        2.92       26.45     21.50 o 
 -17   1   8        1.83       11.56     27.45 o 
 -16   1   8        0.16        6.79     10.80 o 
 -15   1   8        1.29        0.64      8.96 o 
 -14   1   8       22.26       21.51     11.46 o 
 -13   1   8        6.30        7.65      8.82 o 
 -12   1   8      187.23      152.79     16.86 o 
 -11   1   8       46.27       50.15      9.69 o 
 -10   1   8       51.51       72.84      9.07 o 
  -9   1   8       25.16       39.61      9.56 o 
  -8   1   8       66.33       81.61      8.76 o 
  -7   1   8       16.04       13.15      6.62 o 
  -6   1   8        7.52        7.63      5.41 o 
  -5   1   8     1079.59     1087.06     28.99 o 
  -4   1   8      101.61      102.83      6.19 o 
  -3   1   8       63.87       45.35      4.19 o 
  -2   1   8      946.33      951.02     24.88 o 
  -1   1   8      163.01      171.10      6.96 o 
   0   1   8      782.16      856.68     25.26 o 
   1   1   8        0.00        1.24      2.08 o 
   2   1   8       25.11       31.94      4.63 o 
   3   1   8      200.63      241.27     12.04 o 
   4   1   8       78.54       82.08      8.43 o 
   5   1   8      195.03      212.39     15.20 o 
   6   1   8       53.74       58.50      7.39 o 
   7   1   8       39.96       45.14      9.36 o 
   8   1   8       30.29       32.50      7.98 o 
   9   1   8        0.12        7.40      7.58 o 
  10   1   8        2.30       -0.54      7.67 o 
  11   1   8        0.04       -5.53      9.41 o 
  12   1   8        0.01        5.66     10.73 o 
  13   1   8       22.53       30.51     24.21 o 
  14   1   8        0.32       14.64     23.39 o 
 -17   2   8        1.99       13.39     18.88 o 
 -16   2   8       14.50       26.40     14.29 o 
 -15   2   8        4.39       -1.22      9.50 o 
 -14   2   8        6.95        7.18      9.53 o 
 -13   2   8       20.70       16.01     14.21 o 
 -12   2   8       36.55       42.82     15.23 o 
 -11   2   8      173.45      171.40     14.93 o 
 -10   2   8      531.57      559.96     27.00 o 
  -9   2   8      168.91      152.90     12.13 o 
  -8   2   8       26.73       31.19     13.01 o 
  -7   2   8        2.87        8.92      5.31 o 
  -6   2   8      151.46      163.48     13.08 o 
  -5   2   8       63.91       68.40      4.94 o 
  -4   2   8       88.47       98.28      9.84 o 
  -3   2   8       14.94       17.90      3.49 o 
  -2   2   8      572.85      639.75     26.94 o 
  -1   2   8       42.45       45.95      3.79 o 
   0   2   8      627.15      684.67     16.15 o 
   1   2   8     1942.47     1954.67     40.84 o 
   2   2   8     1480.00     1539.26     50.19 o 
   3   2   8      167.15      227.51     13.65 o 
   4   2   8      283.92      284.35     13.70 o 
   5   2   8       39.56       49.66      6.86 o 
   6   2   8       65.16       66.24      8.38 o 
   7   2   8       42.57       59.75     13.83 o 
   8   2   8       10.73       27.71      8.28 o 
   9   2   8       65.95       74.09     10.34 o 
  10   2   8       40.49       39.10      9.44 o 
  11   2   8        4.71        2.67     11.84 o 
  12   2   8       25.55       18.24     12.05 o 
  13   2   8        0.09       10.81     11.17 o 
  14   2   8        1.66       11.64     23.30 o 
 -16   3   8        3.79        9.20     14.18 o 
 -15   3   8        6.90       35.24     19.34 o 
 -14   3   8        1.34       13.75      9.94 o 
 -13   3   8        6.22        1.14      5.56 o 
 -12   3   8       53.69       57.69     10.20 o 
 -11   3   8      175.66      146.83     14.64 o 
 -10   3   8      130.91      124.73     12.96 o 
  -9   3   8      994.95      892.74     37.51 o 
  -8   3   8      178.76      161.01     12.28 o 
  -7   3   8      257.20      269.34     17.85 o 
  -6   3   8      139.50      163.80     10.55 o 
  -5   3   8        0.00        1.29      4.48 o 
  -4   3   8      650.18      624.18     17.07 o 
  -3   3   8      198.17      196.63      8.41 o 
  -2   3   8      127.09      122.58      6.96 o 
  -1   3   8     1455.45     1616.03     37.69 o 
   0   3   8       85.02       97.41      5.66 o 
   1   3   8       70.79       62.84      5.73 o 
   2   3   8       57.13       53.25      6.81 o 
   3   3   8     1168.45     1199.02     39.05 o 
   4   3   8        9.38       25.99      5.60 o 
   5   3   8        0.04        5.95      5.55 o 
   6   3   8      147.09      144.00     11.52 o 
   7   3   8        0.45       15.38      6.79 o 
   8   3   8       96.53      108.52     11.63 o 
   9   3   8       11.51       10.28      7.53 o 
  10   3   8        1.51       12.11      8.55 o 
  11   3   8        3.80        1.30      7.26 o 
  12   3   8        5.55        6.37      9.90 o 
  13   3   8        0.10      -17.33     17.33 o 
  14   3   8        0.01       -2.10     30.64 o 
 -16   4   8        3.16        5.45     15.41 o 
 -15   4   8        0.10       -0.24     10.72 o 
 -14   4   8        8.41       -3.83      9.08 o 
 -13   4   8        8.47        0.30      6.95 o 
 -12   4   8        1.32        5.25      7.71 o 
 -11   4   8       28.56       40.10      9.15 o 
 -10   4   8        9.45        4.23      9.88 o 
  -9   4   8       12.31       11.29      7.40 o 
  -8   4   8      684.48      683.11     30.30 o 
  -7   4   8        5.73        4.92      5.71 o 
  -6   4   8       35.58       26.98      7.24 o 
  -5   4   8      287.33      282.06     10.70 o 
  -4   4   8        2.05        9.00      5.76 o 
  -3   4   8       10.55       19.98      6.30 o 
  -2   4   8       17.18       15.52      4.17 o 
  -1   4   8       51.69       64.43      6.14 o 
   0   4   8       57.22       53.35      5.49 o 
   1   4   8       89.47       97.59      8.75 o 
   2   4   8       87.81       87.94      5.22 o 
   3   4   8      161.97      190.34     12.70 o 
   4   4   8       21.07       29.06      8.86 o 
   5   4   8       15.11       29.53      7.81 o 
   6   4   8       77.36       72.16     10.08 o 
   7   4   8        6.09       25.18     10.05 o 
   8   4   8        1.25       11.70      7.71 o 
   9   4   8        5.64       10.87      8.43 o 
  10   4   8       33.72       48.10     10.86 o 
  11   4   8       32.90       26.52     12.66 o 
  12   4   8       16.92       -1.48     11.48 o 
  13   4   8        6.40      -10.52     14.80 o 
 -15   5   8       18.29       19.12     16.57 o 
 -14   5   8        0.71       -1.00      9.24 o 
 -13   5   8        5.00       11.46     11.31 o 
 -12   5   8        4.41        5.37     16.63 o 
 -11   5   8        4.73       17.88      9.53 o 
 -10   5   8       23.63       28.87      9.16 o 
  -9   5   8      636.84      585.62     28.79 o 
  -8   5   8        2.26       -1.84      4.85 o 
  -7   5   8      331.49      321.84     18.53 o 
  -6   5   8      212.15      226.01     15.41 o 
  -5   5   8      163.30      168.83     10.57 o 
  -4   5   8       60.20       55.25      7.60 o 
  -3   5   8      225.15      216.25     12.04 o 
  -2   5   8      164.26      171.67     10.36 o 
  -1   5   8        0.39       -3.09      3.92 o 
   0   5   8       76.06       82.95      7.44 o 
   1   5   8      530.95      541.09     21.22 o 
   2   5   8        6.13        9.22      6.37 o 
   3   5   8       63.95       48.93     10.97 o 
   4   5   8      298.81      281.74     18.36 o 
   5   5   8      313.04      298.18     18.21 o 
   6   5   8      316.38      261.03     18.06 o 
   7   5   8       75.16       64.88     10.17 o 
   8   5   8       18.61       34.52     11.13 o 
   9   5   8        0.01       11.03      8.98 o 
  10   5   8       30.06       46.43     21.53 o 
  11   5   8       16.40       31.17     15.05 o 
  12   5   8        0.00       -5.12     14.08 o 
  13   5   8        4.72        7.36     19.13 o 
 -15   6   8        8.09        8.82     17.28 o 
 -14   6   8        3.47       -6.45     11.92 o 
 -13   6   8        2.47       16.19     12.91 o 
 -12   6   8       41.35       27.35     13.86 o 
 -11   6   8        0.00        7.13      9.86 o 
 -10   6   8        0.38      -10.30     10.30 o 
  -9   6   8        0.29       -6.98      8.99 o 
  -8   6   8        3.51        2.66      6.21 o 
  -7   6   8        0.19       25.63      9.06 o 
  -6   6   8       30.86       44.64      8.93 o 
  -5   6   8        4.48        4.44      6.07 o 
  -4   6   8       53.19       43.17     10.00 o 
  -3   6   8        4.01        2.95      4.67 o 
  -2   6   8      695.13      721.78     27.36 o 
  -1   6   8      106.08      112.33     15.02 o 
   0   6   8      622.60      557.00     24.93 o 
   1   6   8        2.82        9.32     12.83 o 
   2   6   8       54.21       79.54      8.18 o 
   3   6   8      219.49      219.79     12.64 o 
   4   6   8        1.63       -5.66      5.66 o 
   5   6   8       58.62       87.93     13.71 o 
   6   6   8      127.37      133.92     17.84 o 
   7   6   8       92.92      110.70     17.47 o 
   8   6   8       32.00       13.65     10.47 o 
   9   6   8        2.85       15.19     12.46 o 
  10   6   8        1.57       12.61     14.19 o 
  11   6   8       14.47        2.20     11.11 o 
  12   6   8        0.16       -4.58     16.47 o 
 -14   7   8        0.09        2.23     13.97 o 
 -13   7   8       16.94       13.15     13.16 o 
 -12   7   8        2.02       -1.98     12.16 o 
 -11   7   8        2.49        6.28     16.00 o 
 -10   7   8       88.52       90.31     17.46 o 
  -9   7   8        9.74       19.27     11.23 o 
  -8   7   8        2.31        9.64     10.20 o 
  -7   7   8        7.09       10.74      9.72 o 
  -6   7   8      110.25      118.62     27.47 o 
  -5   7   8        0.03        3.40      5.58 o 
  -4   7   8      229.79      227.71     15.16 o 
  -3   7   8      223.66      223.87     27.19 o 
  -2   7   8      127.37      144.30     11.92 o 
  -1   7   8      144.60      171.37     15.55 o 
   0   7   8      265.28      261.14     14.77 o 
   1   7   8      127.44      116.82     10.41 o 
   2   7   8        1.68        2.27      4.58 o 
   3   7   8       15.33       21.20      7.92 o 
   4   7   8       74.34       76.11     14.22 o 
   5   7   8       98.40       82.83     14.98 o 
   6   7   8       80.11       87.02     23.90 o 
   7   7   8      139.34      141.37     25.92 o 
   8   7   8        0.19        5.38     10.49 o 
   9   7   8       31.91       41.54     15.01 o 
  10   7   8        2.26       15.27     13.05 o 
  11   7   8        0.84       -0.64     11.34 o 
 -13   8   8        9.22       40.54     27.94 o 
 -12   8   8        0.12        8.88     14.82 o 
 -11   8   8        9.17       13.70     12.73 o 
 -10   8   8        1.88       -5.35     11.05 o 
  -9   8   8       10.93       12.18     14.14 o 
  -8   8   8       21.37       12.00     11.56 o 
  -7   8   8        5.53       36.74     32.72 o 
  -6   8   8        1.09        2.15      8.65 o 
  -5   8   8        0.09        8.83      8.90 o 
  -4   8   8       17.19       16.57     10.33 o 
  -3   8   8       15.44        9.80      6.76 o 
  -2   8   8       19.50        5.54      9.48 o 
  -1   8   8      112.37      115.80     12.15 o 
   0   8   8        2.57        5.29      7.09 o 
   1   8   8      188.23      226.23     18.15 o 
   2   8   8       21.45       22.54      9.19 o 
   3   8   8      272.69      286.70     27.84 o 
   4   8   8       94.22       66.57     15.54 o 
   5   8   8       60.48       76.48     16.36 o 
   6   8   8        0.27      -14.27     14.27 o 
   7   8   8       29.50       20.93     13.47 o 
   8   8   8       21.74       15.26     13.00 o 
   9   8   8       10.14       10.35     13.05 o 
  10   8   8       11.80       21.05     16.19 o 
 -11   9   8        0.13       -8.08     13.38 o 
 -10   9   8        2.69        0.14     10.25 o 
  -9   9   8        0.00        4.93     11.75 o 
  -8   9   8        4.36       18.86     12.95 o 
  -7   9   8        2.60       19.46     12.76 o 
  -6   9   8        8.61        4.68     10.69 o 
  -5   9   8        2.74        9.28     11.00 o 
  -4   9   8        0.37        4.81      8.65 o 
  -3   9   8        0.31        3.12      7.83 o 
  -2   9   8        0.01       15.30     10.70 o 
  -1   9   8       47.41       49.38     18.05 o 
   0   9   8        5.13        9.25      9.02 o 
   1   9   8        7.59        9.81      9.00 o 
   2   9   8        4.57       22.53     12.18 o 
   3   9   8        1.15        2.24      9.68 o 
   4   9   8       33.05       55.72     20.69 o 
   5   9   8        3.79        6.59     11.99 o 
   6   9   8        3.29       17.37     13.04 o 
   7   9   8        0.57       10.74     13.32 o 
   8   9   8       64.54       32.91     17.43 o 
  -9  10   8       11.95        3.08     12.43 o 
  -8  10   8        5.50       25.64     16.28 o 
  -7  10   8        2.45       -4.08     13.13 o 
  -6  10   8        4.95       26.48     14.58 o 
  -5  10   8        1.30       -0.79     11.88 o 
  -4  10   8       23.00       11.66     14.72 o 
  -3  10   8        9.85       30.19     17.14 o 
  -2  10   8        7.70      -11.31     11.31 o 
  -1  10   8        0.01       33.59     13.02 o 
   0  10   8        2.46       14.11     11.73 o 
   1  10   8        3.30        6.61     13.01 o 
   2  10   8       26.50        5.36     11.80 o 
   3  10   8       31.73       20.01     13.73 o 
   4  10   8        1.65      -13.79     13.79 o 
   5  10   8        1.79        8.79     13.68 o 
   6  10   8       19.05       23.77     16.28 o 
  -6  11   8       20.40       27.53     19.49 o 
  -5  11   8        0.20       11.65     16.06 o 
  -4  11   8        8.06       29.03     23.43 o 
  -3  11   8        1.05        4.23     15.88 o 
  -2  11   8        0.02       23.79     16.73 o 
  -1  11   8       14.37       11.45     15.00 o 
   0  11   8       15.46      -13.29     15.86 o 
   1  11   8        5.39        7.12     15.73 o 
   2  11   8        9.08        3.81     14.71 o 
   3  11   8        7.58       12.61     17.38 o 
 -17   0   9        0.13       11.18     17.75 o 
 -15   0   9        4.72        5.03     14.38 o 
 -13   0   9      360.95      354.64     38.59 o 
 -11   0   9      118.70      161.87     24.11 o 
  -9   0   9        1.68        8.97     14.59 o 
  -7   0   9       33.26       48.01      7.15 o 
  -5   0   9     1413.63     1560.13     50.66 o 
  -3   0   9     1303.40     1402.45     60.06 o 
  -1   0   9       92.62      111.81      8.36 o 
   1   0   9     3152.91     3245.96     88.61 o 
   3   0   9      117.45       80.70      5.59 o 
   5   0   9       72.37       62.22     26.71 o 
   7   0   9       29.64       48.69     39.43 o 
   9   0   9       54.36       55.89     35.24 o 
  11   0   9        0.37       -4.05     16.13 o 
  13   0   9       13.40       14.94     18.10 o 
 -17   1   9        0.98        4.49     11.91 o 
 -16   1   9       17.66       39.44     15.67 o 
 -15   1   9       36.38       43.31     15.86 o 
 -14   1   9       15.32        2.19      8.54 o 
 -13   1   9      102.50       83.15     15.14 o 
 -12   1   9        3.78       15.27      9.51 o 
 -11   1   9       37.88       33.06     15.65 o 
 -10   1   9        7.66       13.06      9.87 o 
  -9   1   9        2.85        3.36      5.96 o 
  -8   1   9      240.85      217.02     13.45 o 
  -7   1   9      113.68      113.99      9.07 o 
  -6   1   9       78.31       73.59      5.44 o 
  -5   1   9       63.16       57.53      8.43 o 
  -4   1   9       11.86       12.94      3.75 o 
  -3   1   9      112.32       95.94      5.83 o 
  -2   1   9       28.17       27.73      3.71 o 
  -1   1   9       43.01       54.51      4.73 o 
   0   1   9       37.34       30.99      3.63 o 
   1   1   9      273.90      254.73     11.92 o 
   2   1   9      175.53      177.46      9.62 o 
   3   1   9      161.89      181.15     10.07 o 
   4   1   9      106.94      103.34      8.03 o 
   5   1   9       40.40       50.85      8.67 o 
   6   1   9      108.95      106.80     10.78 o 
   7   1   9        3.52       -0.34      4.77 o 
   8   1   9       64.50       68.99     12.57 o 
   9   1   9        0.01        3.48      8.33 o 
  10   1   9        0.82        5.25     12.32 o 
  11   1   9        1.27       -7.17     10.22 o 
  12   1   9        0.22       13.76     15.50 o 
  13   1   9        2.36       17.81     13.84 o 
 -17   2   9        0.73       34.43     23.74 o 
 -16   2   9        0.12        2.77     11.54 o 
 -15   2   9       16.80        9.29     11.38 o 
 -14   2   9        9.39       -3.63     11.85 o 
 -13   2   9        1.12        1.07      8.62 o 
 -12   2   9      454.21      392.05     23.38 o 
 -11   2   9      210.62      238.05     20.87 o 
 -10   2   9       82.04       86.48     10.98 o 
  -9   2   9       68.20       70.11      9.52 o 
  -8   2   9      365.44      350.18     18.99 o 
  -7   2   9      329.88      336.89     19.34 o 
  -6   2   9        5.76        8.65      6.91 o 
  -5   2   9       61.42       63.10      4.40 o 
  -4   2   9       51.76       60.93      5.06 o 
  -3   2   9      169.16      170.71      7.92 o 
  -2   2   9      572.45      504.47     16.98 o 
  -1   2   9       24.88       22.58      5.99 o 
   0   2   9      187.78      178.01      7.16 o 
   1   2   9       89.29       89.91     11.63 o 
   2   2   9      474.41      490.26     18.97 o 
   3   2   9       33.14       51.53      7.07 o 
   4   2   9      251.25      271.20     14.65 o 
   5   2   9      225.19      202.45     12.62 o 
   6   2   9       27.72       26.82      8.23 o 
   7   2   9        9.60       21.31      8.88 o 
   8   2   9        5.05       -0.40      9.14 o 
   9   2   9       18.09       22.27     12.30 o 
  10   2   9       23.83       30.94     19.56 o 
  11   2   9        6.44       27.69     12.79 o 
  12   2   9        1.24       -2.34     10.55 o 
  13   2   9        9.66       12.45     14.20 o 
 -16   3   9       15.99       10.49     15.16 o 
 -15   3   9       16.67       12.52     11.45 o 
 -14   3   9        2.00       -6.67     10.23 o 
 -13   3   9       25.20        9.64      8.93 o 
 -12   3   9        5.05        3.56      8.03 o 
 -11   3   9      200.60      170.78     18.65 o 
 -10   3   9        1.41       29.94     20.90 o 
  -9   3   9      256.76      240.77     16.72 o 
  -8   3   9       21.11       10.09      6.53 o 
  -7   3   9      174.60      169.24     12.10 o 
  -6   3   9       55.96       58.37      9.46 o 
  -5   3   9      230.32      182.99      9.70 o 
  -4   3   9      122.68      126.02      7.60 o 
  -3   3   9      441.81      479.51     16.13 o 
  -2   3   9      188.95      186.98     12.43 o 
  -1   3   9     1241.95     1371.45     34.66 o 
   0   3   9       28.87       29.34      5.81 o 
   1   3   9      120.17      113.61     13.69 o 
   2   3   9      552.04      535.82     22.70 o 
   3   3   9       35.19       33.69      8.83 o 
   4   3   9       19.10       24.26      9.09 o 
   5   3   9        4.13        9.36      6.40 o 
   6   3   9       47.87       42.29     14.61 o 
   7   3   9       34.25       29.61     12.45 o 
   8   3   9       95.82      109.27     14.90 o 
   9   3   9       70.38       58.70     23.30 o 
  10   3   9        4.14       23.37     12.51 o 
  11   3   9       57.90       35.81     14.14 o 
  12   3   9        2.98       19.16     16.19 o 
  13   3   9        4.92       16.73     16.54 o 
 -16   4   9        7.04        8.90     16.34 o 
 -15   4   9       20.47       -1.42     12.07 o 
 -14   4   9        8.53        4.39     11.78 o 
 -13   4   9        0.00        2.38      6.83 o 
 -12   4   9        1.05        1.62      7.08 o 
 -11   4   9        8.51        9.53      7.64 o 
 -10   4   9       16.85        3.75      6.81 o 
  -9   4   9       78.55       96.66     11.44 o 
  -8   4   9       34.85       63.83      9.82 o 
  -7   4   9      145.01      140.84     13.94 o 
  -6   4   9       46.83       40.49      7.83 o 
  -5   4   9      138.12      138.54     11.70 o 
  -4   4   9        5.92       11.49      4.10 o 
  -3   4   9      143.61      159.72     12.08 o 
  -2   4   9      442.01      410.44     17.86 o 
  -1   4   9       66.92       74.05      7.39 o 
   0   4   9       12.10       23.82      7.01 o 
   1   4   9        9.64        6.33      3.15 o 
   2   4   9      184.14      193.08     14.61 o 
   3   4   9      314.12      304.68     18.48 o 
   4   4   9       30.24       38.46     13.05 o 
   5   4   9      232.53      228.79     15.27 o 
   6   4   9      118.33      122.76     12.35 o 
   7   4   9        4.46       -0.05      6.33 o 
   8   4   9        0.71       -6.30      7.12 o 
   9   4   9        0.27       -1.74      8.47 o 
  10   4   9       42.62       60.34     17.96 o 
  11   4   9        2.33      -15.91     15.91 o 
  12   4   9       17.29        0.01     12.49 o 
  13   4   9        6.49        5.57     17.26 o 
 -15   5   9        2.89        1.14     11.77 o 
 -14   5   9        0.04      -15.07     15.44 o 
 -13   5   9       22.83       15.66     11.35 o 
 -12   5   9        6.80        8.53      9.78 o 
 -11   5   9        3.35       13.11      7.55 o 
 -10   5   9       43.22       40.82     10.10 o 
  -9   5   9       81.30       96.62     21.93 o 
  -8   5   9       36.45       47.75      8.99 o 
  -7   5   9       79.74      103.85     11.74 o 
  -6   5   9      281.05      302.01     18.71 o 
  -5   5   9        2.44        8.84      6.44 o 
  -4   5   9      123.05      147.56     10.29 o 
  -3   5   9       29.68       61.58      7.70 o 
  -2   5   9        0.07        9.32     11.81 o 
  -1   5   9       11.28       12.34      5.55 o 
   0   5   9        2.60        9.69      5.89 o 
   1   5   9       37.62       57.63      9.20 o 
   2   5   9      107.11      106.48     12.77 o 
   3   5   9      140.65      137.63     16.25 o 
   4   5   9      420.82      383.63     20.16 o 
   5   5   9        0.22       -1.80      6.95 o 
   6   5   9       46.48       43.64      9.95 o 
   7   5   9        6.35        6.02      6.81 o 
   8   5   9        0.81        9.59      9.04 o 
   9   5   9       16.57        5.73     13.48 o 
  10   5   9       18.01       14.54      9.93 o 
  11   5   9        9.74       -5.04     19.01 o 
  12   5   9        5.81        0.35     13.36 o 
 -15   6   9        0.93       -8.66     18.90 o 
 -14   6   9        0.25        5.80     13.94 o 
 -13   6   9       12.18        1.19      9.98 o 
 -12   6   9       18.18       11.11     11.05 o 
 -11   6   9        2.14        1.48      9.14 o 
 -10   6   9        3.16        2.81     13.38 o 
  -9   6   9       90.03       86.78     13.15 o 
  -8   6   9       47.16       56.00      9.45 o 
  -7   6   9      336.28      333.57     21.17 o 
  -6   6   9      139.94      166.68     13.81 o 
  -5   6   9       79.73       59.16     17.42 o 
  -4   6   9      129.35      137.44     12.29 o 
  -3   6   9      455.98      457.80     21.15 o 
  -2   6   9       16.12       20.86      7.11 o 
  -1   6   9       27.93       42.81      7.31 o 
   0   6   9       15.67       28.93      7.68 o 
   1   6   9        5.78        4.66      6.89 o 
   2   6   9       30.41       32.43      8.17 o 
   3   6   9        1.36       -2.61      6.59 o 
   4   6   9      423.95      415.71     27.88 o 
   5   6   9       15.26       15.20     10.20 o 
   6   6   9       99.30      127.72     18.87 o 
   7   6   9      114.17      102.87     16.41 o 
   8   6   9        6.41      -10.92     10.92 o 
   9   6   9        1.11       -2.46      9.94 o 
  10   6   9        0.10       11.35     12.21 o 
  11   6   9        4.69      -11.17     15.12 o 
 -14   7   9        0.02       -3.58     22.87 o 
 -13   7   9        8.45       35.51     21.92 o 
 -12   7   9        0.90      -13.19     13.19 o 
 -11   7   9        0.16        8.30     11.20 o 
 -10   7   9       19.99       44.30     25.99 o 
  -9   7   9       19.98        6.23      9.96 o 
  -8   7   9       54.92       54.95     13.73 o 
  -7   7   9        0.42       10.34     10.82 o 
  -6   7   9       41.99       56.93     15.69 o 
  -5   7   9       13.02        7.71      7.17 o 
  -4   7   9        1.74       -2.76      7.12 o 
  -3   7   9        0.54        3.15      5.57 o 
  -2   7   9        1.66        4.54      8.13 o 
  -1   7   9      291.98      281.22     16.52 o 
   0   7   9      248.65      244.54     15.59 o 
   1   7   9        6.75        6.97      6.02 o 
   2   7   9      146.92      136.10     16.31 o 
   3   7   9      154.86      143.85     18.38 o 
   4   7   9       49.60       32.24     12.38 o 
   5   7   9      112.89      117.18     18.05 o 
   6   7   9       15.68       14.98     11.10 o 
   7   7   9      103.28       65.47     16.01 o 
   8   7   9       20.70       41.80     14.55 o 
   9   7   9        5.73       24.57     18.20 o 
  10   7   9        0.25        8.61     12.91 o 
 -12   8   9       19.52       29.72     16.62 o 
 -11   8   9        6.98        5.50     11.68 o 
 -10   8   9        0.97       13.45     12.35 o 
  -9   8   9        0.01       -3.85     10.48 o 
  -8   8   9       28.60       38.65     15.36 o 
  -7   8   9        1.41       -2.49      9.16 o 
  -6   8   9        5.96        8.85     22.86 o 
  -5   8   9       13.30        6.67      8.48 o 
  -4   8   9       32.82       34.59      8.63 o 
  -3   8   9       51.14       48.85     10.34 o 
  -2   8   9       54.43       58.09      9.22 o 
  -1   8   9       23.47        8.38      6.91 o 
   0   8   9        4.46       -0.13      5.79 o 
   1   8   9       80.03      101.21     15.26 o 
   2   8   9       14.92       16.84     11.41 o 
   3   8   9        0.77       -5.62     10.01 o 
   4   8   9        1.16       13.75     12.34 o 
   5   8   9        0.29        2.53     10.41 o 
   6   8   9       18.92       16.93     15.59 o 
   7   8   9       14.14       10.17     12.65 o 
   8   8   9        7.15      -14.05     14.05 o 
   9   8   9        2.04       -8.91     13.17 o 
 -11   9   9        0.24        0.28     11.95 o 
 -10   9   9       20.72       13.42     14.58 o 
  -9   9   9        4.76       -5.30     11.64 o 
  -8   9   9        0.79        3.40     12.86 o 
  -7   9   9        0.02       10.97     12.20 o 
  -6   9   9        4.57       18.33     13.54 o 
  -5   9   9        2.17        7.93     10.05 o 
  -4   9   9       10.23       -2.75      8.81 o 
  -3   9   9       42.93       60.30     13.35 o 
  -2   9   9        0.07        2.48      8.56 o 
  -1   9   9        8.12       14.80      9.16 o 
   0   9   9        2.38        4.95      8.49 o 
   1   9   9      187.92      186.32     24.25 o 
   2   9   9       46.88       53.30     31.48 o 
   3   9   9       33.91       38.29     15.02 o 
   4   9   9        0.31       18.98     15.69 o 
   5   9   9        1.22      -13.28     13.28 o 
   6   9   9        4.91       13.71     15.50 o 
   7   9   9       62.21       31.93     16.55 o 
  -9  10   9        6.91       22.98     18.75 o 
  -8  10   9        5.25        5.34     15.86 o 
  -7  10   9        8.51       24.45     15.82 o 
  -6  10   9       14.26       46.55     20.88 o 
  -5  10   9        0.04        3.90     13.35 o 
  -4  10   9        0.42        3.54     12.61 o 
  -3  10   9        0.19       -8.69     13.56 o 
  -2  10   9        1.67       -7.25     11.14 o 
  -1  10   9       13.17        7.45     10.60 o 
   0  10   9        0.46       14.47     14.34 o 
   1  10   9        0.69        3.32     12.55 o 
   2  10   9       51.77      101.32     26.39 o 
   3  10   9        0.24       -6.62     12.82 o 
   4  10   9       21.34       26.14     16.54 o 
   5  10   9       12.10       24.08     18.14 o 
  -5  11   9       31.28        0.93     13.61 o 
  -4  11   9        5.64       -3.61     14.37 o 
  -3  11   9       33.90        3.84     18.98 o 
  -2  11   9        3.97       22.22     22.61 o 
  -1  11   9        6.43        2.47     17.96 o 
   0  11   9       32.46       15.86     17.78 o 
   1  11   9        5.79       13.22     17.17 o 
   2  11   9        6.64       25.32     19.47 o 
 -16   0  10       17.96      -12.45     16.84 o 
 -14   0  10        3.13       10.58     14.31 o 
 -12   0  10      107.25      140.94     60.67 o 
 -10   0  10      250.63      259.62     30.29 o 
  -8   0  10       27.52       44.76     16.76 o 
  -6   0  10      244.28      247.73     14.64 o 
  -4   0  10      452.36      464.71     23.81 o 
  -2   0  10       30.79       26.21      5.86 o 
   0   0  10       19.40       38.19     14.83 o 
   2   0  10     1145.70     1035.43     40.76 o 
   4   0  10       79.46       84.34     19.29 o 
   6   0  10       10.79        2.56     14.00 o 
   8   0  10      247.84      243.30     31.05 o 
  10   0  10       11.89       22.15     15.82 o 
  12   0  10        8.95       44.86     23.37 o 
 -17   1  10        5.84       10.25     13.90 o 
 -16   1  10        6.47       15.92     14.63 o 
 -15   1  10       21.94       29.61     13.34 o 
 -14   1  10      191.75      169.79     21.03 o 
 -13   1  10        5.70        2.31     12.69 o 
 -12   1  10      223.78      232.28     21.36 o 
 -11   1  10       32.65       48.59     11.53 o 
 -10   1  10       47.85       56.42     10.34 o 
  -9   1  10        0.00        8.84      5.80 o 
  -8   1  10      483.81      479.10     21.06 o 
  -7   1  10      272.77      272.82     15.76 o 
  -6   1  10      123.82      141.31      7.19 o 
  -5   1  10      104.00      112.13      8.33 o 
  -4   1  10       27.61       23.24      6.50 o 
  -3   1  10      214.14      194.83     13.85 o 
  -2   1  10        2.70       11.26      6.18 o 
  -1   1  10      188.32      197.60      8.86 o 
   0   1  10     1004.09      970.98     26.43 o 
   1   1  10     1289.54     1307.55     39.24 o 
   2   1  10      798.19      818.21     27.25 o 
   3   1  10        8.55       18.11     12.00 o 
   4   1  10        1.75        4.91      4.03 o 
   5   1  10        8.79       19.01      6.17 o 
   6   1  10        2.27       12.38     10.59 o 
   7   1  10        5.05       17.88      9.98 o 
   8   1  10        0.36        3.88      8.63 o 
   9   1  10       68.29       83.26     16.28 o 
  10   1  10        0.00        4.57     10.02 o 
  11   1  10        0.44      -15.26     15.26 o 
  12   1  10        0.45        4.91     13.25 o 
  13   1  10       13.65       -9.16     14.45 o 
 -16   2  10        1.30       10.18     12.01 o 
 -15   2  10       18.43       21.49     12.65 o 
 -14   2  10       48.24       41.82     19.03 o 
 -13   2  10        1.99       -0.56      7.91 o 
 -12   2  10        0.42       22.56     10.73 o 
 -11   2  10      337.89      363.46     30.05 o 
 -10   2  10        0.13       -1.31      6.15 o 
  -9   2  10      134.43      152.91     17.72 o 
  -8   2  10      265.82      284.68     17.07 o 
  -7   2  10        3.59       -0.12      5.80 o 
  -6   2  10        1.35       -1.75      6.20 o 
  -5   2  10      217.99      218.46      9.74 o 
  -4   2  10       13.65        9.73      7.00 o 
  -3   2  10      225.35      210.31     11.10 o 
  -2   2  10      303.04      285.42     20.91 o 
  -1   2  10       69.29       87.22      6.78 o 
   0   2  10       80.71       77.96      5.55 o 
   1   2  10      221.23      188.19     13.75 o 
   2   2  10      584.98      563.98     22.50 o 
   3   2  10       64.58       76.10     10.94 o 
   4   2  10      107.30      103.31      9.77 o 
   5   2  10        4.39        1.66      5.49 o 
   6   2  10       39.74       52.59      9.23 o 
   7   2  10        1.79        0.22      5.47 o 
   8   2  10       80.85       85.04     15.25 o 
   9   2  10       33.31       12.00     10.79 o 
  10   2  10        6.13        3.77     11.87 o 
  11   2  10       41.78       32.89     14.42 o 
  12   2  10        1.12       -1.65     21.90 o 
  13   2  10        2.60       10.96     16.29 o 
 -16   3  10        0.07       -2.65     13.75 o 
 -15   3  10        1.55       16.78     13.82 o 
 -14   3  10        6.57        5.42      9.99 o 
 -13   3  10        0.76      -10.15     10.15 o 
 -12   3  10       14.92       52.92     13.04 o 
 -11   3  10       64.57       85.17     13.58 o 
 -10   3  10      142.08      113.30     13.38 o 
  -9   3  10        2.52        3.13     10.30 o 
  -8   3  10       48.75       40.47      8.76 o 
  -7   3  10        0.98        4.96      6.91 o 
  -6   3  10      343.21      320.26     27.95 o 
  -5   3  10       16.95       20.05      4.11 o 
  -4   3  10      258.95      259.03     11.39 o 
  -3   3  10      100.49      117.22      7.98 o 
  -2   3  10      117.05      132.09      9.72 o 
  -1   3  10      183.77      219.08     10.38 o 
   0   3  10       17.24       29.31      5.94 o 
   1   3  10        0.59       10.88     10.49 o 
   2   3  10       56.96       72.76      9.65 o 
   3   3  10      159.48      156.60     11.75 o 
   4   3  10       13.76       11.88      9.89 o 
   5   3  10        4.80       14.51     10.48 o 
   6   3  10        0.94       -5.98      5.98 o 
   7   3  10       38.64       45.94      9.22 o 
   8   3  10       17.81       24.72     10.97 o 
   9   3  10       49.08       64.75     16.53 o 
  10   3  10       35.27       31.78     15.37 o 
  11   3  10       95.15       95.60     19.66 o 
  12   3  10        3.68       -2.56     13.87 o 
 -16   4  10       17.31       44.45     25.44 o 
 -15   4  10        0.52      -10.46     14.62 o 
 -14   4  10        2.33      -10.08     12.84 o 
 -13   4  10        1.66        7.88      9.99 o 
 -12   4  10       13.28       19.36      9.24 o 
 -11   4  10       49.60       36.57      9.74 o 
 -10   4  10       65.46       70.41     11.41 o 
  -9   4  10      152.60      181.21     14.61 o 
  -8   4  10        5.15        3.40      6.79 o 
  -7   4  10      128.09      143.86     15.02 o 
  -6   4  10        0.23        8.01      6.93 o 
  -5   4  10        0.03       -1.76      3.47 o 
  -4   4  10       36.20       27.66      5.74 o 
  -3   4  10        3.69        9.30      6.70 o 
  -2   4  10      214.90      246.41     13.49 o 
  -1   4  10       20.76       34.40      9.78 o 
   0   4  10      146.25      145.31     10.27 o 
   1   4  10        0.15       10.28      9.16 o 
   2   4  10        2.42        4.51      6.92 o 
   3   4  10      190.91      208.29     15.07 o 
   4   4  10      146.84      124.86     11.88 o 
   5   4  10        9.07       14.78      6.79 o 
   6   4  10       70.00       84.25     14.45 o 
   7   4  10        1.34        2.61      6.54 o 
   8   4  10        3.82       24.01     20.23 o 
   9   4  10       43.36       33.74     10.32 o 
  10   4  10        1.67       14.01     15.37 o 
  11   4  10       25.67       23.58     16.58 o 
  12   4  10        5.42        0.06     13.15 o 
 -15   5  10        5.36       26.16     17.75 o 
 -14   5  10        6.72       22.28     16.04 o 
 -13   5  10       92.67      118.18     32.88 o 
 -12   5  10        1.05       -9.10     10.09 o 
 -11   5  10       16.48       12.03      9.64 o 
 -10   5  10       94.35       84.99     14.47 o 
  -9   5  10        4.01        9.50      6.56 o 
  -8   5  10      265.80      249.11     17.49 o 
  -7   5  10       33.15       49.76     14.19 o 
  -6   5  10       10.60       21.93      9.45 o 
  -5   5  10       23.28       46.14     12.21 o 
  -4   5  10      219.05      199.82     12.34 o 
  -3   5  10       81.90       84.21      8.49 o 
  -2   5  10        9.49       16.73      7.90 o 
  -1   5  10        3.41       -2.43      5.61 o 
   0   5  10      133.78      133.39      9.54 o 
   1   5  10      114.16       99.23     11.17 o 
   2   5  10       11.19        9.20     15.15 o 
   3   5  10      106.39      101.67     11.94 o 
   4   5  10      329.87      352.55     21.71 o 
   5   5  10        7.21       -6.52      7.13 o 
   6   5  10       18.41        4.31      7.18 o 
   7   5  10       10.92        7.48      7.90 o 
   8   5  10        2.48       24.73     15.59 o 
   9   5  10       29.22       21.36     12.33 o 
  10   5  10        0.02       16.19     17.04 o 
  11   5  10       15.51       32.79     18.62 o 
 -14   6  10        1.75        1.70     12.78 o 
 -13   6  10        6.06       12.09     12.20 o 
 -12   6  10        9.19       -3.05      9.46 o 
 -11   6  10        1.26       -1.53     10.77 o 
 -10   6  10        3.41       17.61     12.47 o 
  -9   6  10       20.72       34.72     10.65 o 
  -8   6  10       24.88       22.90      9.33 o 
  -7   6  10       46.55       32.26     12.34 o 
  -6   6  10       71.76       71.56     10.54 o 
  -5   6  10       16.78       21.52      8.72 o 
  -4   6  10       20.17       19.97      7.05 o 
  -3   6  10       11.94       16.21      8.92 o 
  -2   6  10      259.05      274.45     16.10 o 
  -1   6  10      103.70      104.44     10.09 o 
   0   6  10      171.94      163.36     11.64 o 
   1   6  10       43.24       50.97      8.75 o 
   2   6  10        0.01       -5.07      5.07 o 
   3   6  10       13.03       16.23      7.62 o 
   4   6  10        1.28       10.31      9.72 o 
   5   6  10      180.66      176.10     19.91 o 
   6   6  10        5.55        4.56     12.57 o 
   7   6  10       21.75       46.97     20.27 o 
   8   6  10        3.28       13.68     11.78 o 
   9   6  10        3.52       -2.52     13.54 o 
  10   6  10        1.66       -1.61     13.98 o 
  11   6  10        2.68       14.00     26.11 o 
 -13   7  10        8.63        8.86     12.67 o 
 -12   7  10        2.08       -1.31     10.43 o 
 -11   7  10        9.00       -5.15     10.84 o 
 -10   7  10       51.45       48.45     27.07 o 
  -9   7  10       23.41       29.40     14.84 o 
  -8   7  10       49.09       80.50     16.83 o 
  -7   7  10       36.92       36.55     16.44 o 
  -6   7  10        6.82       26.12      9.84 o 
  -5   7  10      100.92      104.12     18.18 o 
  -4   7  10        0.66        8.43      6.12 o 
  -3   7  10       13.05        2.65      6.36 o 
  -2   7  10       32.57       44.88     11.28 o 
  -1   7  10      394.94      368.36     19.74 o 
   0   7  10      150.88      177.83     15.66 o 
   1   7  10        5.11        1.42      5.32 o 
   2   7  10       26.25       14.51     11.48 o 
   3   7  10        0.07        4.45      8.83 o 
   4   7  10       17.23       12.15     11.38 o 
   5   7  10       19.79       23.75     12.11 o 
   6   7  10      107.59      107.59     18.58 o 
   7   7  10        1.72        8.72     10.71 o 
   8   7  10        4.88       13.85     12.66 o 
   9   7  10        1.12       16.62     14.13 o 
  10   7  10        0.46       21.61     21.40 o 
 -12   8  10        2.70        9.16     13.76 o 
 -11   8  10        0.49        7.24     13.08 o 
 -10   8  10        0.86       28.22     17.18 o 
  -9   8  10        0.09        6.89     13.32 o 
  -8   8  10        2.74       -5.98     10.70 o 
  -7   8  10        5.02       -5.41     10.05 o 
  -6   8  10        1.72       10.69     14.61 o 
  -5   8  10       15.23        0.28      8.00 o 
  -4   8  10        6.94        6.21      7.66 o 
  -3   8  10       48.09       39.64      8.98 o 
  -2   8  10        9.03        5.87      6.56 o 
  -1   8  10       13.57       14.49      9.28 o 
   0   8  10        3.62        8.67      8.06 o 
   1   8  10       45.52       48.43     16.75 o 
   2   8  10       98.08      119.07     19.44 o 
   3   8  10       39.61       40.84     14.12 o 
   4   8  10        8.48        1.02      8.95 o 
   5   8  10        4.65       -5.38     10.90 o 
   6   8  10        1.06        4.20     11.84 o 
   7   8  10       93.39       73.05     20.95 o 
   8   8  10        1.24       10.79     13.20 o 
 -10   9  10        2.01        4.22     12.34 o 
  -9   9  10       13.34        2.16     12.38 o 
  -8   9  10        3.97        7.68     16.97 o 
  -7   9  10       23.29       17.97     13.47 o 
  -6   9  10        8.41       23.86     14.16 o 
  -5   9  10       16.90       22.98     12.57 o 
  -4   9  10       29.09        9.83     10.67 o 
  -3   9  10        9.64       -5.47      8.09 o 
  -2   9  10        0.21       -1.78      8.60 o 
  -1   9  10        2.64       -7.07      8.65 o 
   0   9  10       61.50       67.99     16.20 o 
   1   9  10        0.08        2.27     10.48 o 
   2   9  10      155.72      118.47     21.37 o 
   3   9  10        1.24       -7.89     12.14 o 
   4   9  10        2.62       39.41     16.38 o 
   5   9  10        1.13       -3.47     11.51 o 
   6   9  10        3.29        4.24     12.48 o 
   7   9  10        2.58        5.46     18.23 o 
  -8  10  10       24.21       25.65     19.33 o 
  -7  10  10        4.76        7.65     22.64 o 
  -6  10  10        0.53       -3.65     17.78 o 
  -5  10  10       15.99       15.64     16.99 o 
  -4  10  10       13.82       11.88     14.44 o 
  -3  10  10        1.25        7.00     13.59 o 
  -2  10  10        0.42        2.56     15.50 o 
  -1  10  10       58.84       73.63     20.44 o 
   0  10  10       38.99       52.21     20.33 o 
   1  10  10        0.00        5.38     14.51 o 
   2  10  10        9.14      -11.71     15.75 o 
   3  10  10       26.66       17.14     15.72 o 
   4  10  10        0.00        1.00     14.95 o 
  -3  11  10        2.00       11.78     21.98 o 
  -2  11  10        3.43      -10.17     20.43 o 
  -1  11  10        0.33       10.45     27.48 o 
 -15   0  11       73.24       60.94     26.43 o 
 -13   0  11        0.80        1.96     12.33 o 
 -11   0  11        6.78       17.88     13.95 o 
  -9   0  11        0.21      -12.49     12.49 o 
  -7   0  11        7.14       17.29      6.14 o 
  -5   0  11       79.87       97.61     10.86 o 
  -3   0  11      203.70      173.88     12.65 o 
  -1   0  11        1.85       -5.20      5.20 o 
   1   0  11      133.99      143.20     10.47 o 
   3   0  11        7.77       25.85     23.21 o 
   5   0  11      362.06      442.72     42.04 o 
   7   0  11        2.46       -1.26     10.86 o 
   9   0  11        3.75       28.43     19.19 o 
  11   0  11        5.40      -42.16     42.16 o 
 -16   1  11        4.78       10.38     12.62 o 
 -15   1  11       55.53       40.62     15.07 o 
 -14   1  11        0.85       12.98     11.35 o 
 -13   1  11       48.11       29.22     11.99 o 
 -12   1  11        0.02      -10.32     10.40 o 
 -11   1  11       14.73       22.88     10.24 o 
 -10   1  11       13.49       30.51     16.91 o 
  -9   1  11       16.10       18.62      6.47 o 
  -8   1  11       10.41       29.27      8.61 o 
  -7   1  11       77.84       94.35      9.80 o 
  -6   1  11       32.87       34.75      7.43 o 
  -5   1  11       39.13       37.82      9.69 o 
  -4   1  11        0.13        1.20      6.18 o 
  -3   1  11       61.12       71.55      7.70 o 
  -2   1  11      237.50      242.96     17.76 o 
  -1   1  11      323.40      305.57     12.22 o 
   0   1  11        0.02       -0.67      4.35 o 
   1   1  11       22.83       32.95      6.19 o 
   2   1  11      559.09      590.34     22.94 o 
   3   1  11       23.00       27.51      9.36 o 
   4   1  11       30.01       48.49     10.77 o 
   5   1  11        9.87        0.38      7.66 o 
   6   1  11      176.68      186.99     19.80 o 
   7   1  11       25.11       26.57     10.84 o 
   8   1  11        7.04       16.88     10.42 o 
   9   1  11        7.05        9.54     10.52 o 
  10   1  11        0.01       19.56     12.39 o 
  11   1  11        1.11       33.52     14.51 o 
  12   1  11        0.14       23.34     15.75 o 
 -16   2  11       32.44       55.92     17.37 o 
 -15   2  11        8.41       22.72     13.28 o 
 -14   2  11        2.08        5.74      9.69 o 
 -13   2  11       20.06       18.23     11.60 o 
 -12   2  11        0.36       -2.59      9.21 o 
 -11   2  11       69.24       76.19     14.01 o 
 -10   2  11       18.17       27.19      8.97 o 
  -9   2  11       24.20       30.34      9.39 o 
  -8   2  11        5.64       -0.33      7.46 o 
  -7   2  11      157.27      145.69     14.35 o 
  -6   2  11       71.25       71.33      8.68 o 
  -5   2  11        4.56        2.31      4.06 o 
  -4   2  11        1.37        1.32      3.66 o 
  -3   2  11       96.71      133.70     11.70 o 
  -2   2  11        7.46       25.46      5.58 o 
  -1   2  11       58.98       58.36      9.14 o 
   0   2  11        0.01       13.60     10.10 o 
   1   2  11        7.72       29.26      6.91 o 
   2   2  11       76.20       69.64      8.39 o 
   3   2  11       53.23       43.23      7.81 o 
   4   2  11       28.85       37.06     13.95 o 
   5   2  11       27.14       23.03      7.31 o 
   6   2  11       36.89       42.51     11.36 o 
   7   2  11       12.79        6.28     10.14 o 
   8   2  11      117.37      107.80     17.47 o 
   9   2  11       13.35        4.66     10.86 o 
  10   2  11        6.58       23.10     13.08 o 
  11   2  11       16.32       33.57     15.18 o 
  12   2  11        0.82       16.77     14.42 o 
 -16   3  11        0.94        2.27     20.13 o 
 -15   3  11       30.08       30.85     15.67 o 
 -14   3  11        0.14      -10.70     12.63 o 
 -13   3  11        0.02        9.22     10.24 o 
 -12   3  11       31.98       27.62     10.94 o 
 -11   3  11        0.15        7.46      7.44 o 
 -10   3  11      200.60      198.27     19.06 o 
  -9   3  11       25.40       35.05      9.46 o 
  -8   3  11       14.31       10.10     11.61 o 
  -7   3  11      129.91      132.29     12.32 o 
  -6   3  11       43.37       48.30     17.22 o 
  -5   3  11        1.68       -2.54      3.95 o 
  -4   3  11      105.64       95.06      7.82 o 
  -3   3  11       14.82       17.83      7.80 o 
  -2   3  11      122.95      126.63      9.09 o 
  -1   3  11       40.32       43.76     10.02 o 
   0   3  11      143.56      139.80     11.53 o 
   1   3  11      175.97      173.83     12.99 o 
   2   3  11       15.68       21.43      6.87 o 
   3   3  11      304.33      307.82     23.16 o 
   4   3  11      477.99      456.54     23.61 o 
   5   3  11       34.51       41.68     12.12 o 
   6   3  11        3.44        8.01      7.06 o 
   7   3  11        7.34       10.00      7.56 o 
   8   3  11       18.74        2.87      9.56 o 
   9   3  11      203.43      168.89     22.21 o 
  10   3  11        0.09        9.14     12.83 o 
  11   3  11       58.33       36.75     19.17 o 
  12   3  11        2.82       24.39     19.01 o 
 -15   4  11       22.16       -1.87     13.24 o 
 -14   4  11        6.76       18.71     19.22 o 
 -13   4  11        3.36        7.10     10.18 o 
 -12   4  11       23.64       17.48      9.44 o 
 -11   4  11       55.51       40.85     10.51 o 
 -10   4  11      124.44      118.15     17.32 o 
  -9   4  11      208.95      212.35     18.19 o 
  -8   4  11       37.52       35.59     13.48 o 
  -7   4  11      197.15      232.76     21.36 o 
  -6   4  11       48.50       75.54     12.19 o 
  -5   4  11      125.25      126.93      8.77 o 
  -4   4  11       35.40       51.00      9.83 o 
  -3   4  11       41.54       46.14      7.30 o 
  -2   4  11       42.00       61.78      7.84 o 
  -1   4  11       32.21       34.22      9.06 o 
   0   4  11       23.32       33.64     12.90 o 
   1   4  11        3.06       -6.49      6.49 o 
   2   4  11      236.59      272.25     16.49 o 
   3   4  11       21.39       47.69      9.70 o 
   4   4  11      398.10      397.68     22.88 o 
   5   4  11       57.92       59.22      9.57 o 
   6   4  11       12.58       10.45      7.70 o 
   7   4  11       33.12       10.04      8.23 o 
   8   4  11        0.02       11.19     12.54 o 
   9   4  11       44.27       32.81     13.03 o 
  10   4  11        1.26        7.42     14.44 o 
  11   4  11        7.80       21.13     18.52 o 
 -15   5  11        2.82      -14.83     16.78 o 
 -14   5  11        3.45       24.38     17.13 o 
 -13   5  11        0.83       -3.57     12.62 o 
 -12   5  11        5.99       -5.08     10.36 o 
 -11   5  11        8.75        6.69      8.00 o 
 -10   5  11       13.32       25.75     18.23 o 
  -9   5  11        5.96        8.45      7.64 o 
  -8   5  11      222.95      191.93     18.25 o 
  -7   5  11       29.11       43.66     10.04 o 
  -6   5  11       15.07       19.93     10.90 o 
  -5   5  11       54.90       95.53     18.19 o 
  -4   5  11      186.41      185.76     12.89 o 
  -3   5  11        6.67        4.56      5.14 o 
  -2   5  11      197.83      179.03     14.35 o 
  -1   5  11      308.70      280.04     14.68 o 
   0   5  11       65.86       81.80     10.71 o 
   1   5  11       28.62       49.42     13.27 o 
   2   5  11       62.09       57.59      9.71 o 
   3   5  11      339.12      324.10     23.98 o 
   4   5  11        0.03        3.53      7.92 o 
   5   5  11      109.91      110.30     13.47 o 
   6   5  11       69.32       76.15     11.46 o 
   7   5  11        0.69        3.16      7.71 o 
   8   5  11        0.43        0.86      9.25 o 
   9   5  11        1.62      -13.96     14.23 o 
  10   5  11       10.06       25.18     18.40 o 
  11   5  11        0.22        6.10     26.80 o 
 -14   6  11       10.99       -0.35     12.94 o 
 -13   6  11        3.83       16.63     13.44 o 
 -12   6  11       10.52       -5.12     11.65 o 
 -11   6  11       47.73       46.65     18.12 o 
 -10   6  11        0.14        3.45      9.32 o 
  -9   6  11       78.52       98.05     21.62 o 
  -8   6  11       34.15       32.33      9.40 o 
  -7   6  11       33.43       28.01      9.61 o 
  -6   6  11        0.17       -2.88      8.11 o 
  -5   6  11        2.23        5.18      6.48 o 
  -4   6  11        8.53        3.53      5.14 o 
  -3   6  11        1.20        0.93      5.62 o 
  -2   6  11        1.29        3.09      6.47 o 
  -1   6  11      160.61      162.96     12.68 o 
   0   6  11       50.34       60.71     10.29 o 
   1   6  11       45.94       43.70      9.12 o 
   2   6  11       12.32       22.59     10.36 o 
   3   6  11        7.59        8.69      8.86 o 
   4   6  11      121.07      137.84     14.70 o 
   5   6  11       21.04       13.31     11.92 o 
   6   6  11       14.07        6.06      9.47 o 
   7   6  11        0.33       24.74     14.08 o 
   8   6  11        1.24       -1.24      9.08 o 
   9   6  11        0.30       12.14     16.54 o 
  10   6  11        0.00       -7.17     30.72 o 
 -13   7  11        0.05      -11.12     15.23 o 
 -12   7  11        5.86       49.73     37.64 o 
 -11   7  11        0.36       -4.70     12.01 o 
 -10   7  11        3.01       12.65     11.68 o 
  -9   7  11       10.96       15.39     12.07 o 
  -8   7  11        0.02       10.15     10.91 o 
  -7   7  11       39.82       62.47     12.61 o 
  -6   7  11       55.16       38.03     11.44 o 
  -5   7  11        1.10       -7.87      7.87 o 
  -4   7  11        0.03        3.43      6.13 o 
  -3   7  11       72.47       84.38     10.64 o 
  -2   7  11       10.51        3.77      6.89 o 
  -1   7  11       53.66       69.91     10.51 o 
   0   7  11       22.75       33.83     12.34 o 
   1   7  11      188.85      192.50     20.56 o 
   2   7  11       44.52       66.88     20.92 o 
   3   7  11        0.29       12.17     10.68 o 
   4   7  11       14.92       22.48     12.95 o 
   5   7  11       15.67       41.66     18.21 o 
   6   7  11        5.54        3.40     10.19 o 
   7   7  11        4.97        6.21     15.47 o 
   8   7  11        1.49       -5.10     12.69 o 
   9   7  11        0.20       19.45     18.06 o 
 -11   8  11        0.01       -5.48     12.53 o 
 -10   8  11        2.54       20.36     14.74 o 
  -9   8  11       29.68       63.98     20.48 o 
  -8   8  11       13.80       52.43     16.06 o 
  -7   8  11        0.00        7.60     11.48 o 
  -6   8  11        3.09       -0.87     10.25 o 
  -5   8  11       14.96       -5.63     10.20 o 
  -4   8  11        5.92       -8.08      8.33 o 
  -3   8  11        0.61        5.83      7.13 o 
  -2   8  11       20.86       11.97      8.11 o 
  -1   8  11       14.10       22.81     10.18 o 
   0   8  11       99.81      112.36     19.22 o 
   1   8  11       20.93       21.41     12.01 o 
   2   8  11       14.68       41.62     20.32 o 
   3   8  11        1.62       -3.59     10.04 o 
   4   8  11        3.69        3.96     20.63 o 
   5   8  11       56.69       60.78     17.20 o 
   6   8  11       17.08       31.93     15.61 o 
   7   8  11        3.52       -1.55     11.80 o 
 -10   9  11       10.27       -5.19     13.99 o 
  -9   9  11        3.07       21.30     15.34 o 
  -8   9  11       16.01       29.99     15.86 o 
  -7   9  11        2.78       -0.13     11.10 o 
  -6   9  11       31.27       25.55     15.05 o 
  -5   9  11        0.35        1.42     10.08 o 
  -4   9  11        6.29       12.66     11.46 o 
  -3   9  11       23.80       -1.93     12.03 o 
  -2   9  11        0.30       12.00     17.62 o 
  -1   9  11       35.83       54.45     17.52 o 
   0   9  11       48.91       75.10     18.60 o 
   1   9  11        1.16       -9.75     12.35 o 
   2   9  11        9.82        4.99     11.35 o 
   3   9  11        2.66        5.14     12.18 o 
   4   9  11       31.21       28.16     16.29 o 
   5   9  11        0.31       -6.48     15.99 o 
   6   9  11        1.54       -8.19     25.09 o 
  -7  10  11        7.02       16.45     21.09 o 
  -6  10  11        0.61       11.92     21.83 o 
  -5  10  11       48.37       64.47     23.86 o 
  -4  10  11        5.18      -13.96     20.54 o 
  -3  10  11       25.93       15.29     21.04 o 
  -2  10  11        5.24      -15.83     20.40 o 
  -1  10  11       58.30       26.49     23.09 o 
   0  10  11       41.90       33.97     19.11 o 
   1  10  11       33.24       56.90     31.51 o 
   2  10  11       26.75       22.18     18.35 o 
   3  10  11        0.00      -16.26     18.68 o 
 -16   0  12        4.13       22.92     47.19 o 
 -14   0  12      163.92      226.60     37.09 o 
 -12   0  12        4.46       11.80     15.45 o 
 -10   0  12        6.17       -4.69     11.34 o 
  -8   0  12      129.12      115.92     25.69 o 
  -6   0  12      131.07      158.40     14.05 o 
  -4   0  12       83.40       56.32     12.61 o 
  -2   0  12       71.50       63.50     10.20 o 
   0   0  12       59.62       56.19     10.57 o 
   2   0  12        5.10        9.52     10.78 o 
   4   0  12       53.03       71.38     16.26 o 
   6   0  12       74.39       58.43     18.94 o 
   8   0  12        0.75       -7.49     13.73 o 
  10   0  12        0.21       16.78     17.75 o 
  12   0  12        1.04        0.29     17.92 o 
 -16   1  12        2.17       -5.55     12.30 o 
 -15   1  12        2.24       14.46     14.96 o 
 -14   1  12       33.53       39.80     14.85 o 
 -13   1  12        0.77       -0.74     10.84 o 
 -12   1  12        7.65      -10.31     10.31 o 
 -11   1  12      145.09      153.76     18.39 o 
 -10   1  12        0.47        5.68     11.09 o 
  -9   1  12       66.07       82.92     10.49 o 
  -8   1  12        0.34       -2.52      6.88 o 
  -7   1  12       39.60       30.71      7.35 o 
  -6   1  12      126.22      158.50      9.44 o 
  -5   1  12       86.58       93.13      7.63 o 
  -4   1  12       29.05       37.04      6.19 o 
  -3   1  12       59.54       54.95      6.49 o 
  -2   1  12      558.00      587.53     21.19 o 
  -1   1  12      470.55      426.59     16.84 o 
   0   1  12      119.88      121.94      7.62 o 
   1   1  12       63.31       66.76      8.18 o 
   2   1  12       40.72       57.44      9.09 o 
   3   1  12      133.29      119.41     16.04 o 
   4   1  12      275.38      278.50     22.41 o 
   5   1  12        0.06       -3.33      8.07 o 
   6   1  12      347.51      332.14     27.01 o 
   7   1  12      137.79      153.64     19.71 o 
   8   1  12      119.48      113.90     20.42 o 
   9   1  12        0.04       -6.59     10.99 o 
  10   1  12        0.34       29.60     14.15 o 
  11   1  12        4.64       16.60     18.43 o 
  12   1  12       14.96       18.27     21.90 o 
 -16   2  12        8.90       22.03     14.87 o 
 -15   2  12        9.04       18.16     13.86 o 
 -14   2  12        3.76       17.25     12.90 o 
 -13   2  12        0.17        1.16      8.60 o 
 -12   2  12       51.47       55.67     14.58 o 
 -11   2  12        4.71       10.37      9.26 o 
 -10   2  12      132.77      151.60     13.23 o 
  -9   2  12       29.79       17.13      6.72 o 
  -8   2  12       21.18       41.32      8.86 o 
  -7   2  12      217.15      207.02     17.65 o 
  -6   2  12       24.15       38.17      7.87 o 
  -5   2  12      140.64      145.79      9.88 o 
  -4   2  12        4.84       12.12      5.24 o 
  -3   2  12        3.46       -5.03      5.03 o 
  -2   2  12       16.36       35.08      6.91 o 
  -1   2  12      114.19      115.83      9.62 o 
   0   2  12      501.72      541.08     23.69 o 
   1   2  12      699.08      675.27     28.86 o 
   2   2  12      334.89      392.67     20.82 o 
   3   2  12       84.11       89.75     15.05 o 
   4   2  12       11.98       14.17      6.77 o 
   5   2  12      124.61      116.87     15.61 o 
   6   2  12        3.65       -3.61     10.12 o 
   7   2  12        4.32       -2.06     10.15 o 
   8   2  12        0.02       11.67     10.86 o 
   9   2  12       32.90       17.40     13.14 o 
  10   2  12        0.07      -12.23     12.23 o 
  11   2  12        6.48       44.87     18.13 o 
 -15   3  12        0.22       -1.77     10.10 o 
 -14   3  12        0.03       17.40     13.03 o 
 -13   3  12       19.04       27.67     12.74 o 
 -12   3  12        9.73       11.25      9.95 o 
 -11   3  12      145.66      164.85     16.48 o 
 -10   3  12        8.30       -0.08      8.20 o 
  -9   3  12       16.40       27.63     12.71 o 
  -8   3  12        7.39       20.56      7.81 o 
  -7   3  12        0.06        1.01      6.84 o 
  -6   3  12       48.74       53.25      8.67 o 
  -5   3  12      132.65      132.01     11.16 o 
  -4   3  12        2.75        7.61      5.21 o 
  -3   3  12       39.23       57.21     10.83 o 
  -2   3  12       21.91       31.23      5.96 o 
  -1   3  12      222.14      217.34     11.02 o 
   0   3  12       65.10       78.27      9.92 o 
   1   3  12      940.32      957.96     38.33 o 
   2   3  12      368.54      330.52     26.83 o 
   3   3  12       93.88       95.19     10.95 o 
   4   3  12       16.00       19.78      7.92 o 
   5   3  12        0.51       -0.39      5.33 o 
   6   3  12        6.17       18.98     10.56 o 
   7   3  12        7.61        1.18      8.42 o 
   8   3  12       23.15       50.70     14.41 o 
   9   3  12       55.38       28.33     18.72 o 
  10   3  12        1.34        2.80     10.63 o 
  11   3  12       40.80       36.80     19.45 o 
 -15   4  12        2.07       20.69     16.87 o 
 -14   4  12        0.20        6.35     13.01 o 
 -13   4  12       11.69       18.16     12.07 o 
 -12   4  12       14.79       10.76     10.82 o 
 -11   4  12       14.42        4.99      8.17 o 
 -10   4  12        1.88       -1.20      7.11 o 
  -9   4  12        2.29        3.46      7.39 o 
  -8   4  12       10.11        6.35      7.45 o 
  -7   4  12       52.34       61.09     10.39 o 
  -6   4  12       10.92       19.49     13.04 o 
  -5   4  12       90.81      107.48     16.03 o 
  -4   4  12      198.90      211.73     13.10 o 
  -3   4  12        0.61        5.81      5.56 o 
  -2   4  12       12.54       21.40      8.12 o 
  -1   4  12       63.13       57.18      7.00 o 
   0   4  12      166.71      179.18     14.21 o 
   1   4  12        7.72       14.22      7.07 o 
   2   4  12      608.10      538.66     28.23 o 
   3   4  12       54.37       72.36     11.06 o 
   4   4  12      197.87      195.57     16.50 o 
   5   4  12        0.15        5.51      6.95 o 
   6   4  12       11.96        4.70      7.24 o 
   7   4  12        5.24       17.69     10.79 o 
   8   4  12        0.11       -1.23      8.61 o 
   9   4  12        8.89       11.77     14.14 o 
  10   4  12       14.79        4.96     14.70 o 
  11   4  12        3.66       -8.14     17.86 o 
 -14   5  12        9.68        1.91     12.27 o 
 -13   5  12       12.73       23.08     15.05 o 
 -12   5  12       25.68        9.66     11.64 o 
 -11   5  12        5.69       19.64     10.35 o 
 -10   5  12       77.67       96.94     14.48 o 
  -9   5  12        7.25       -4.80      7.63 o 
  -8   5  12      168.87      140.96     15.65 o 
  -7   5  12       14.91       18.23      8.57 o 
  -6   5  12      137.65      127.92     13.99 o 
  -5   5  12        9.33       -6.77      6.77 o 
  -4   5  12       18.94       29.18      7.06 o 
  -3   5  12      639.74      557.82     23.66 o 
  -2   5  12       61.43       56.95     14.38 o 
  -1   5  12        0.27        8.68      6.79 o 
   0   5  12       13.62       28.86      8.86 o 
   1   5  12        0.23        4.92      6.81 o 
   2   5  12       58.81       67.32     11.27 o 
   3   5  12      285.03      323.63     22.76 o 
   4   5  12       34.67       23.88      9.25 o 
   5   5  12       27.03       16.09     11.32 o 
   6   5  12        6.50        7.76      8.32 o 
   7   5  12       24.22       19.35     11.53 o 
   8   5  12        2.25      -11.76     14.20 o 
   9   5  12       17.76        0.80     18.20 o 
  10   5  12        0.03       11.65     15.86 o 
 -13   6  12       27.24       35.00     32.63 o 
 -12   6  12        5.82       10.73     16.36 o 
 -11   6  12        0.91       -2.88     10.16 o 
 -10   6  12        0.02       -5.89     11.46 o 
  -9   6  12        6.70       13.47      9.00 o 
  -8   6  12        5.66       21.18     17.62 o 
  -7   6  12        1.94       -3.59      8.64 o 
  -6   6  12       72.83       89.93     13.73 o 
  -5   6  12      101.75      145.46     15.22 o 
  -4   6  12        6.16        2.75      5.56 o 
  -3   6  12       27.06       30.17      7.94 o 
  -2   6  12       51.44       50.12      9.07 o 
  -1   6  12        0.50        9.16      7.00 o 
   0   6  12      292.73      332.06     22.13 o 
   1   6  12      105.49      120.94     14.95 o 
   2   6  12       31.66       54.40     12.09 o 
   3   6  12        0.15        3.65      8.24 o 
   4   6  12      130.05       99.24     14.72 o 
   5   6  12        1.28        0.10      7.40 o 
   6   6  12       13.89        9.26      8.75 o 
   7   6  12       13.29        8.06     11.15 o 
   8   6  12        9.11        8.90     15.49 o 
   9   6  12        6.72       17.38     16.91 o 
 -12   7  12        0.89        6.55     14.72 o 
 -11   7  12       44.89       11.52     16.96 o 
 -10   7  12        0.52       -1.45     11.01 o 
  -9   7  12        0.76      -11.86     11.86 o 
  -8   7  12       74.49       82.79     17.96 o 
  -7   7  12       37.02       47.84     14.32 o 
  -6   7  12       45.50       36.42     11.59 o 
  -5   7  12       15.46       17.27     13.55 o 
  -4   7  12        0.26       -7.91      7.91 o 
  -3   7  12        0.54       14.07     10.57 o 
  -2   7  12        0.34        4.37      6.80 o 
  -1   7  12        5.02       22.32      9.99 o 
   0   7  12        2.00        5.76      8.21 o 
   1   7  12       31.24       28.71     10.28 o 
   2   7  12       19.62       21.27      9.07 o 
   3   7  12        1.45       -7.02     11.51 o 
   4   7  12        9.15        9.13     10.92 o 
   5   7  12       22.03       46.40     30.59 o 
   6   7  12       29.67       23.61     14.65 o 
   7   7  12        3.48       -3.31     10.82 o 
   8   7  12        1.75        2.87     14.38 o 
 -11   8  12        2.36        1.65     14.59 o 
 -10   8  12        0.84       20.01     14.87 o 
  -9   8  12       18.81        2.16     12.02 o 
  -8   8  12       21.72        8.74     12.13 o 
  -7   8  12       15.43        6.78     11.63 o 
  -6   8  12        7.32      -12.82     12.82 o 
  -5   8  12        5.64        7.67     11.03 o 
  -4   8  12        0.00       12.39      9.37 o 
  -3   8  12       11.09        7.52      9.05 o 
  -2   8  12       31.26       32.18     12.20 o 
  -1   8  12       85.99       95.12     14.84 o 
   0   8  12       22.71       44.33     15.13 o 
   1   8  12        2.80       -8.93     11.34 o 
   2   8  12        0.95       14.89     12.71 o 
   3   8  12        7.07       15.70     12.88 o 
   4   8  12       23.50        4.30     10.95 o 
   5   8  12        1.82       16.77     15.94 o 
   6   8  12       10.25       23.96     15.51 o 
  -9   9  12       21.07       14.78     15.31 o 
  -8   9  12        0.02        0.82     12.32 o 
  -7   9  12       21.38       29.84     17.69 o 
  -6   9  12        0.29       -3.93     14.46 o 
  -5   9  12       32.53       28.71     15.58 o 
  -4   9  12       35.85       32.01     23.89 o 
  -3   9  12       16.71        7.37     17.52 o 
  -2   9  12       15.65       64.32     57.60 o 
  -1   9  12        2.29       21.81     14.10 o 
   0   9  12       35.62       18.63     14.21 o 
   1   9  12        8.75       26.02     15.67 o 
   2   9  12       10.24       12.46     14.15 o 
   3   9  12       14.51       24.02     15.61 o 
   4   9  12       24.70       18.54     15.29 o 
  -6  10  12        5.80       21.15     23.89 o 
  -5  10  12        0.09       17.92     22.99 o 
  -4  10  12        1.11        6.05     15.32 o 
  -3  10  12       19.94        8.59     21.61 o 
  -2  10  12       17.22       -9.89     19.29 o 
  -1  10  12       29.02       22.13     23.58 o 
   0  10  12       16.16        1.46     31.15 o 
   1  10  12        1.14       19.27     23.56 o 
 -15   0  13       55.96       30.47     28.16 o 
 -13   0  13       29.07       34.65     19.34 o 
 -11   0  13       10.92       24.23     15.85 o 
  -9   0  13      100.30      108.86     25.17 o 
  -7   0  13       20.90       51.37     10.05 o 
  -5   0  13       88.94       85.58     10.76 o 
  -3   0  13     1194.06     1187.44     53.04 o 
  -1   0  13     2484.13     2418.24     91.94 o 
   1   0  13      499.61      456.75     38.27 o 
   3   0  13       28.21       41.72     16.64 o 
   5   0  13      359.11      361.39     42.28 o 
   7   0  13       47.52       66.54     22.57 o 
   9   0  13        0.15        6.70     16.42 o 
  11   0  13       15.39       26.62     23.95 o 
 -16   1  13       15.89        9.05     13.62 o 
 -15   1  13       11.31       14.57     13.12 o 
 -14   1  13        0.03       -5.24     12.35 o 
 -13   1  13        6.02       15.97     16.58 o 
 -12   1  13       19.49       27.17     11.87 o 
 -11   1  13        7.67        9.36      9.79 o 
 -10   1  13       13.79       10.06      9.24 o 
  -9   1  13        7.72       10.29      9.04 o 
  -8   1  13       46.08       46.22      8.35 o 
  -7   1  13       38.46       53.54      9.03 o 
  -6   1  13        2.93       -2.18      4.45 o 
  -5   1  13       39.75       51.79     10.39 o 
  -4   1  13       55.64       53.06      8.03 o 
  -3   1  13        4.70       22.65      8.80 o 
  -2   1  13      279.35      300.08     15.13 o 
  -1   1  13     1224.88     1158.72     36.96 o 
   0   1  13      963.27      964.31     37.26 o 
   1   1  13      994.21      911.76     35.12 o 
   2   1  13        9.51       16.30      5.98 o 
   3   1  13      233.88      245.85     21.20 o 
   4   1  13      342.39      279.54     24.53 o 
   5   1  13        0.30       19.65     18.80 o 
   6   1  13        5.03       10.89     10.03 o 
   7   1  13        0.07        3.55      9.36 o 
   8   1  13       15.71        5.38     10.15 o 
   9   1  13        0.66       47.18     20.34 o 
  10   1  13       14.05       25.33     17.19 o 
  11   1  13        0.41       24.01     16.48 o 
 -15   2  13       15.21       25.72     15.03 o 
 -14   2  13        0.03       -1.45     10.45 o 
 -13   2  13        2.08        7.51     10.29 o 
 -12   2  13        0.83       10.38     10.75 o 
 -11   2  13        0.03        5.72      8.94 o 
 -10   2  13       87.03      108.22     15.99 o 
  -9   2  13       86.58       99.61     12.25 o 
  -8   2  13       62.24       79.79     11.47 o 
  -7   2  13       37.19       15.16      7.27 o 
  -6   2  13       13.54       30.58     11.93 o 
  -5   2  13      124.73      117.31     10.55 o 
  -4   2  13      251.96      226.74     19.06 o 
  -3   2  13        0.38       -0.80      4.77 o 
  -2   2  13      368.29      369.10     18.69 o 
  -1   2  13      165.39      144.33     10.67 o 
   0   2  13        0.00        2.65      8.54 o 
   1   2  13      117.69       89.66     10.28 o 
   2   2  13      609.46      681.89     31.32 o 
   3   2  13      170.86      138.16     25.08 o 
   4   2  13       84.69       59.91     12.88 o 
   5   2  13       97.32      129.13     17.31 o 
   6   2  13       79.82       94.24     16.63 o 
   7   2  13        0.48        9.14     10.88 o 
   8   2  13        2.10        0.88      9.46 o 
   9   2  13        0.73        2.98     10.01 o 
  10   2  13       22.39       46.48     17.50 o 
  11   2  13       24.63       -0.76     17.52 o 
 -15   3  13        4.30      -12.61     14.98 o 
 -14   3  13       12.29       -4.50     10.93 o 
 -13   3  13        3.30       34.25     14.23 o 
 -12   3  13        7.30       -4.59     10.12 o 
 -11   3  13       53.02       64.49     14.45 o 
 -10   3  13        3.25       -7.90      7.90 o 
  -9   3  13        1.68       12.94     11.20 o 
  -8   3  13      110.73      133.25     12.96 o 
  -7   3  13       78.31       80.22     10.75 o 
  -6   3  13       68.44       86.40     11.43 o 
  -5   3  13       22.24       23.87      6.17 o 
  -4   3  13       34.71       28.82      6.16 o 
  -3   3  13      196.94      196.93     11.73 o 
  -2   3  13       98.39       98.74      9.56 o 
  -1   3  13       67.21       86.22     10.74 o 
   0   3  13      208.02      200.25     15.85 o 
   1   3  13       24.49       39.49     10.66 o 
   2   3  13      426.07      383.69     39.95 o 
   3   3  13      152.03      147.95     14.02 o 
   4   3  13       41.18       42.41     11.22 o 
   5   3  13      123.36      113.00     16.81 o 
   6   3  13       25.32       12.99     10.85 o 
   7   3  13        0.55        2.25      8.99 o 
   8   3  13        7.23       36.13     14.49 o 
   9   3  13        3.40       -3.28     10.53 o 
  10   3  13       27.13       24.66     17.99 o 
 -15   4  13        4.64        0.01     21.08 o 
 -14   4  13        0.39        8.39     18.34 o 
 -13   4  13        2.60       22.47     14.68 o 
 -12   4  13        1.37       11.73     13.18 o 
 -11   4  13       90.74      108.21     23.14 o 
 -10   4  13       13.76       32.49     12.59 o 
  -9   4  13        3.34       -6.54      8.41 o 
  -8   4  13       15.06       17.15      8.71 o 
  -7   4  13       74.21       63.37     10.81 o 
  -6   4  13        6.95        8.08      7.24 o 
  -5   4  13      117.23       84.85     10.80 o 
  -4   4  13        0.16       -5.65      5.65 o 
  -3   4  13      225.77      217.75     13.15 o 
  -2   4  13        0.02       20.18     12.76 o 
  -1   4  13        4.74        0.40      5.55 o 
   0   4  13        0.33       -6.64      6.64 o 
   1   4  13       15.03       19.42      7.18 o 
   2   4  13       18.54       27.13      8.66 o 
   3   4  13        3.87       -4.96      6.55 o 
   4   4  13        3.45       -0.04      6.24 o 
   5   4  13        0.47       -4.82      7.51 o 
   6   4  13       18.59        8.01     10.73 o 
   7   4  13        6.86        3.79      9.50 o 
   8   4  13        1.39       12.78     12.10 o 
   9   4  13        0.30        4.50     13.94 o 
  10   4  13        0.56      -18.71     18.71 o 
 -14   5  13        0.18      -15.29     15.93 o 
 -13   5  13        1.34      -12.73     14.33 o 
 -12   5  13        3.75        9.29     15.71 o 
 -11   5  13        1.84       -7.28      9.85 o 
 -10   5  13        8.75       -0.04      7.94 o 
  -9   5  13       30.60       43.59     11.65 o 
  -8   5  13       65.00       76.39     13.08 o 
  -7   5  13       43.37       41.02     10.73 o 
  -6   5  13      116.04      136.38     16.16 o 
  -5   5  13        5.47       13.41      7.93 o 
  -4   5  13        1.17       13.24      6.88 o 
  -3   5  13        0.06        2.41      5.58 o 
  -2   5  13       10.23       10.76      7.46 o 
  -1   5  13        7.24       -0.76      6.14 o 
   0   5  13        7.34        4.12      8.81 o 
   1   5  13      279.57      244.83     33.87 o 
   2   5  13        4.69        8.52      7.84 o 
   3   5  13       76.46      105.26     18.33 o 
   4   5  13       32.16       36.55     10.72 o 
   5   5  13        5.81        9.03      8.19 o 
   6   5  13        4.55      -10.24     10.24 o 
   7   5  13       31.32       37.63     23.79 o 
   8   5  13        3.97       17.30     16.15 o 
   9   5  13       13.49        6.35     15.11 o 
 -13   6  13       13.88       -3.66     13.81 o 
 -12   6  13       76.71       83.51     25.01 o 
 -11   6  13        7.18        4.09     11.09 o 
 -10   6  13        1.36       14.74     12.65 o 
  -9   6  13        1.78       -1.26      7.04 o 
  -8   6  13       43.62       59.42     16.54 o 
  -7   6  13       54.87       55.62     12.29 o 
  -6   6  13       50.16       38.35     11.03 o 
  -5   6  13       13.73       45.05     18.98 o 
  -4   6  13       56.85       60.94     11.54 o 
  -3   6  13       20.50       34.10      8.40 o 
  -2   6  13       21.86       15.52     12.25 o 
  -1   6  13       49.70       56.73     10.91 o 
   0   6  13      208.39      206.47     25.07 o 
   1   6  13       20.75       32.72     10.87 o 
   2   6  13        0.00        2.69      7.48 o 
   3   6  13       29.07       18.25      9.00 o 
   4   6  13        4.97        5.17      7.22 o 
   5   6  13        2.48       -3.79      8.45 o 
   6   6  13        6.64       14.60     13.77 o 
   7   6  13        0.67       21.92     16.23 o 
   8   6  13       28.93       53.01     22.75 o 
 -12   7  13        0.00        6.84     17.80 o 
 -11   7  13        0.64       -7.62     13.80 o 
 -10   7  13        5.84        4.38     14.49 o 
  -9   7  13       76.90       46.52     19.29 o 
  -8   7  13        0.07       -3.05     10.03 o 
  -7   7  13        1.62        1.50      9.27 o 
  -6   7  13        0.04       13.32      9.89 o 
  -5   7  13       14.32       20.87     15.05 o 
  -4   7  13        0.20       19.18     10.82 o 
  -3   7  13        2.41       13.64     11.43 o 
  -2   7  13        0.00       -0.95      6.89 o 
  -1   7  13       41.09       35.64     11.28 o 
   0   7  13        0.04        0.38      8.47 o 
   1   7  13       59.54       67.02     13.44 o 
   2   7  13       13.01       -2.40      9.47 o 
   3   7  13        3.41        9.02     10.47 o 
   4   7  13        3.01       -1.40      9.70 o 
   5   7  13        1.12        7.62     11.37 o 
   6   7  13       23.10       22.66     18.41 o 
   7   7  13        0.94        7.99     15.84 o 
 -10   8  13       12.03       20.15     15.67 o 
  -9   8  13        0.22       13.72     13.93 o 
  -8   8  13       75.36       44.80     17.46 o 
  -7   8  13        4.50        4.07     16.25 o 
  -6   8  13       12.57       18.80     12.90 o 
  -5   8  13        2.46       17.83     12.02 o 
  -4   8  13        0.52       23.86     13.17 o 
  -3   8  13       10.40       -2.70      8.20 o 
  -2   8  13       45.42       53.71     23.55 o 
  -1   8  13        8.60       18.91     12.90 o 
   0   8  13        7.61        7.28     10.84 o 
   1   8  13        0.12        2.36     10.05 o 
   2   8  13        3.21       14.73     13.03 o 
   3   8  13        1.65       -0.40      9.89 o 
   4   8  13        5.83       -3.17     11.10 o 
   5   8  13        0.30      -11.12     13.83 o 
  -8   9  13        2.42       -5.30     13.60 o 
  -7   9  13        1.03       23.60     19.93 o 
  -6   9  13        1.47       23.14     17.12 o 
  -5   9  13        2.58       18.62     27.05 o 
  -4   9  13        0.76        8.26     26.20 o 
  -3   9  13        3.47       -8.84     18.64 o 
  -2   9  13       12.56       22.08     21.79 o 
  -1   9  13        2.14       -1.47     15.01 o 
   0   9  13        4.43       19.68     15.91 o 
   1   9  13       15.30       27.93     16.49 o 
   2   9  13       16.08       37.71     25.10 o 
   3   9  13        5.36       10.96     15.84 o 
 -14   0  14        0.07       11.52     25.52 o 
 -12   0  14       62.73       76.91     23.70 o 
 -10   0  14        1.90        7.50     13.27 o 
  -8   0  14       32.99       53.68     26.80 o 
  -6   0  14      146.21      165.92     16.44 o 
  -4   0  14       31.52       66.43     10.63 o 
  -2   0  14     2076.64     2114.91     89.73 o 
   0   0  14      176.13      182.21     36.01 o 
   2   0  14        9.64       25.99     16.15 o 
   4   0  14       17.23       59.13     19.65 o 
   6   0  14       80.25      111.16     26.36 o 
   8   0  14       22.43       25.98     26.03 o 
  10   0  14       13.42       23.13     29.36 o 
 -15   1  14        0.21       -7.90     12.99 o 
 -14   1  14        5.41      -10.58     12.07 o 
 -13   1  14        2.02        0.14      8.74 o 
 -12   1  14        0.00       21.86     12.72 o 
 -11   1  14        8.95        6.83      9.91 o 
 -10   1  14        1.07       13.60     10.27 o 
  -9   1  14      146.26      136.41     17.42 o 
  -8   1  14        0.19        4.89      6.55 o 
  -7   1  14      110.61      115.90     12.55 o 
  -6   1  14      110.73      121.79     11.63 o 
  -5   1  14      178.37      196.00     13.01 o 
  -4   1  14      588.14      576.91     27.16 o 
  -3   1  14      704.49      686.57     26.84 o 
  -2   1  14      959.30      923.37     32.59 o 
  -1   1  14        0.80        2.23      4.82 o 
   0   1  14      255.34      255.30     17.47 o 
   1   1  14      164.53      155.81     17.66 o 
   2   1  14      107.11      136.08     16.53 o 
   3   1  14       77.46       70.20     15.47 o 
   4   1  14        8.24       14.68     10.82 o 
   5   1  14        2.26        1.40     10.45 o 
   6   1  14        5.91       59.06     38.88 o 
   7   1  14       12.72        8.99     11.42 o 
   8   1  14       13.00        5.06     10.98 o 
   9   1  14        3.79        7.97     12.17 o 
  10   1  14        1.85       32.14     16.51 o 
 -15   2  14        5.51       20.79     14.79 o 
 -14   2  14       18.61       65.97     39.56 o 
 -13   2  14       22.32       19.81     12.39 o 
 -12   2  14        0.46       24.91     13.09 o 
 -11   2  14       15.22        5.50     10.96 o 
 -10   2  14       37.77       25.89     14.70 o 
  -9   2  14      228.98      213.59     18.15 o 
  -8   2  14       40.91       43.26     13.05 o 
  -7   2  14        0.84        9.18      7.08 o 
  -6   2  14        3.02        3.49      6.13 o 
  -5   2  14       40.08       31.12      7.37 o 
  -4   2  14      142.78      167.38     12.02 o 
  -3   2  14       26.76       22.72      6.59 o 
  -2   2  14      218.22      235.17     14.39 o 
  -1   2  14      166.11      159.45     13.77 o 
   0   2  14       57.56       80.10     17.28 o 
   1   2  14      163.66      132.03     13.26 o 
   2   2  14       35.74       32.25     10.89 o 
   3   2  14      143.15      153.61     18.35 o 
   4   2  14        0.22        5.00      9.38 o 
   5   2  14       12.22       19.81     11.40 o 
   6   2  14       10.29       -2.41      9.20 o 
   7   2  14       11.17       14.15     11.80 o 
   8   2  14        0.01        0.28      9.21 o 
   9   2  14        0.67       -6.91     12.36 o 
  10   2  14        5.16       21.32     15.72 o 
 -15   3  14        0.49        2.42     13.68 o 
 -14   3  14        0.11      -10.60     12.31 o 
 -13   3  14        2.81       -1.59     10.09 o 
 -12   3  14       23.42       11.96     11.15 o 
 -11   3  14       31.82       53.70     13.73 o 
 -10   3  14       39.28       41.42     11.20 o 
  -9   3  14      109.76       99.92     11.82 o 
  -8   3  14        5.65       17.65      7.31 o 
  -7   3  14       35.58       44.74     12.63 o 
  -6   3  14        9.34        7.89      7.15 o 
  -5   3  14      534.32      492.90     26.28 o 
  -4   3  14       34.68       37.58      8.07 o 
  -3   3  14        2.13        1.23      4.38 o 
  -2   3  14        0.00       -4.03      6.05 o 
  -1   3  14       17.98       10.53      7.16 o 
   0   3  14      213.43      214.64     16.38 o 
   1   3  14       73.33       77.47     11.41 o 
   2   3  14        4.89        4.30     11.34 o 
   3   3  14       24.22       20.95      9.55 o 
   4   3  14       71.00       69.89     14.86 o 
   5   3  14       17.54       27.15     12.84 o 
   6   3  14        9.14       10.94     11.20 o 
   7   3  14        2.16       -2.65      9.51 o 
   8   3  14        2.41        8.61     12.93 o 
   9   3  14       12.40       37.85     25.63 o 
 -14   4  14        0.00      -15.88     15.88 o 
 -13   4  14        5.44       11.18     12.37 o 
 -12   4  14        0.58       29.64     17.33 o 
 -11   4  14        6.01       -1.14      9.12 o 
 -10   4  14       20.57       28.33     10.94 o 
  -9   4  14       15.88       10.54      9.26 o 
  -8   4  14       67.88       56.39     12.79 o 
  -7   4  14       27.67       27.12     10.07 o 
  -6   4  14        5.90        8.29      7.21 o 
  -5   4  14       57.48       79.36     15.45 o 
  -4   4  14      106.22      103.94     10.76 o 
  -3   4  14        7.81       14.37      6.97 o 
  -2   4  14        3.57        2.85      6.30 o 
  -1   4  14       45.29       45.35      9.73 o 
   0   4  14       22.24       52.50     11.62 o 
   1   4  14       99.18      113.88     13.31 o 
   2   4  14       18.64       10.78      7.44 o 
   3   4  14        4.47       18.40      8.42 o 
   4   4  14        1.98       -1.88      6.80 o 
   5   4  14        0.22        3.40      8.92 o 
   6   4  14        7.72        8.20     11.68 o 
   7   4  14        4.26       -7.69     10.89 o 
   8   4  14       39.94       11.48     15.44 o 
   9   4  14        1.13       13.10     17.19 o 
 -13   5  14        0.20        5.26     19.36 o 
 -12   5  14       17.28        7.83     15.37 o 
 -11   5  14        6.04       15.59     10.02 o 
 -10   5  14       21.87       47.59     14.64 o 
  -9   5  14        1.09       -4.20      9.00 o 
  -8   5  14       33.40       10.85     15.94 o 
  -7   5  14       58.83       89.64     18.35 o 
  -6   5  14      190.46      206.25     19.63 o 
  -5   5  14        0.13       -6.74      7.20 o 
  -4   5  14       36.96       34.50      9.23 o 
  -3   5  14        4.10        4.35      5.76 o 
  -2   5  14       45.86       51.14     11.39 o 
  -1   5  14      139.95      119.05     14.65 o 
   0   5  14       58.87       76.73     19.96 o 
   1   5  14       21.66       30.32     16.55 o 
   2   5  14        3.49       21.23     17.48 o 
   3   5  14        7.12       -4.35      7.98 o 
   4   5  14       48.22       34.09     12.05 o 
   5   5  14       34.96       52.29     14.88 o 
   6   5  14       14.06       10.05     13.69 o 
   7   5  14        0.06       20.99     16.73 o 
   8   5  14        0.09       -3.67     14.95 o 
 -12   6  14        9.84       -8.89     14.93 o 
 -11   6  14       42.67       48.03     30.52 o 
 -10   6  14        4.17        6.36     11.39 o 
  -9   6  14        2.97        5.89      9.25 o 
  -8   6  14       68.67       66.71     13.84 o 
  -7   6  14        0.60        4.01      9.25 o 
  -6   6  14       19.03       42.43     13.63 o 
  -5   6  14        0.03       10.98     10.40 o 
  -4   6  14       23.48       22.17      9.73 o 
  -3   6  14        1.29        5.07      8.02 o 
  -2   6  14       30.73       29.69     11.04 o 
  -1   6  14        0.01       17.86     14.42 o 
   0   6  14       45.90       49.50     11.59 o 
   1   6  14        2.95        9.20     10.22 o 
   2   6  14       23.17       17.95     13.54 o 
   3   6  14        2.02        2.31      8.17 o 
   4   6  14        6.95       10.98     10.97 o 
   5   6  14        0.82        9.46     13.95 o 
   6   6  14       14.49        2.29     21.71 o 
   7   6  14        9.98        0.24     10.67 o 
 -11   7  14        6.63       16.06     17.00 o 
 -10   7  14       11.11        8.08     12.98 o 
  -9   7  14        0.01       19.04     23.60 o 
  -8   7  14       46.79       52.69     19.19 o 
  -7   7  14       37.28       27.90     11.92 o 
  -6   7  14        0.26       10.18     10.68 o 
  -5   7  14       16.37       14.64     10.30 o 
  -4   7  14       29.43        3.98     10.83 o 
  -3   7  14        2.98        8.34     12.13 o 
  -2   7  14       16.65       -2.26      9.81 o 
  -1   7  14       31.79       41.89     12.88 o 
   0   7  14        2.56       -4.56      8.35 o 
   1   7  14       17.84        9.75      9.36 o 
   2   7  14        2.75       -2.52      9.91 o 
   3   7  14        5.33        7.62     11.89 o 
   4   7  14        1.54        7.37     12.06 o 
   5   7  14        5.05       -7.85     14.74 o 
   6   7  14       12.66       17.12     18.02 o 
  -9   8  14       10.53       26.29     16.98 o 
  -8   8  14        4.57        8.66     13.50 o 
  -7   8  14        0.01       19.51     14.45 o 
  -6   8  14        0.02       -8.66     15.62 o 
  -5   8  14        0.02        6.65     18.99 o 
  -4   8  14        0.50       -0.18      9.94 o 
  -3   8  14        7.25        6.59     11.39 o 
  -2   8  14        2.01       -7.51     10.61 o 
  -1   8  14       26.30       42.13     25.83 o 
   0   8  14        2.12        3.78     10.73 o 
   1   8  14        1.36       -2.77     11.43 o 
   2   8  14        0.53        1.17     10.40 o 
   3   8  14        1.79       -7.39     12.79 o 
   4   8  14        9.96       15.15     15.33 o 
  -6   9  14        5.28        0.73     16.69 o 
  -5   9  14        7.18       37.57     31.92 o 
  -4   9  14       22.43       -6.25     19.85 o 
  -3   9  14        6.62       11.72     21.51 o 
  -2   9  14       24.73       12.26     20.49 o 
  -1   9  14        0.10        6.67     19.06 o 
   0   9  14        0.32        0.43     14.87 o 
   1   9  14        8.02       32.66     22.55 o 
 -15   0  15        3.11      -22.02     22.02 o 
 -13   0  15       33.76       52.87     23.13 o 
 -11   0  15       22.07       28.74     17.02 o 
  -9   0  15       41.53        3.26     15.02 o 
  -7   0  15       54.05       43.70     15.83 o 
  -5   0  15        1.32       -6.92     11.97 o 
  -3   0  15        2.08        7.64      7.95 o 
  -1   0  15        0.69        3.36     12.38 o 
   1   0  15      517.45      562.12     52.47 o 
   3   0  15       55.71       55.01     19.51 o 
   5   0  15       76.87      123.45     51.54 o 
   7   0  15       13.40        2.50     29.87 o 
   9   0  15       37.09        5.64     19.23 o 
 -15   1  15       10.28        1.81     11.71 o 
 -14   1  15        3.82        7.34     11.72 o 
 -13   1  15        5.71       -7.53     10.94 o 
 -12   1  15        2.56        6.04     11.49 o 
 -11   1  15       42.74       15.80     11.43 o 
 -10   1  15      132.78      129.11     19.95 o 
  -9   1  15      223.43      258.67     25.26 o 
  -8   1  15        7.30       16.66      9.90 o 
  -7   1  15      159.69      176.26     15.59 o 
  -6   1  15      381.69      356.41     20.85 o 
  -5   1  15        2.55       18.52      7.20 o 
  -4   1  15       40.68       50.72     13.91 o 
  -3   1  15      161.38      207.39     17.61 o 
  -2   1  15       31.28       35.75      7.52 o 
  -1   1  15       13.32        1.10      5.51 o 
   0   1  15        7.08        5.66      7.60 o 
   1   1  15      105.90      102.78     16.08 o 
   2   1  15       17.90        7.94      9.25 o 
   3   1  15        1.21       -5.59      9.23 o 
   4   1  15        9.79       -4.82      9.95 o 
   5   1  15        0.08       -4.40     10.33 o 
   6   1  15        7.35       10.87     11.77 o 
   7   1  15        1.75       -5.06     11.38 o 
   8   1  15        2.53        7.14     12.33 o 
   9   1  15        0.50       -0.08     10.86 o 
 -14   2  15        0.82       -3.93     12.56 o 
 -13   2  15        2.37       -4.72     11.22 o 
 -12   2  15       35.19       18.72     15.64 o 
 -11   2  15        1.78       -6.63     10.20 o 
 -10   2  15       59.52       38.18     16.53 o 
  -9   2  15        1.95        5.69     12.49 o 
  -8   2  15        1.77        8.08      7.16 o 
  -7   2  15        0.41        8.23      7.41 o 
  -6   2  15      337.25      329.58     21.41 o 
  -5   2  15      134.49      135.69     11.13 o 
  -4   2  15      461.82      438.83     20.89 o 
  -3   2  15      198.66      200.11     13.21 o 
  -2   2  15        2.02        1.73      6.49 o 
  -1   2  15        1.21       20.26     12.07 o 
   0   2  15       18.02       25.08      9.84 o 
   1   2  15        0.48       17.80      8.03 o 
   2   2  15       62.71       89.55     30.23 o 
   3   2  15        4.43        5.69     11.78 o 
   4   2  15       14.86        9.05     10.41 o 
   5   2  15        0.10        4.46      9.94 o 
   6   2  15        1.18      -10.30     12.28 o 
   7   2  15       16.97       14.03     13.28 o 
   8   2  15        3.82       -3.67     11.95 o 
   9   2  15        0.35       -9.04     14.32 o 
 -14   3  15        9.82        0.55     10.34 o 
 -13   3  15        5.37       20.29     12.77 o 
 -12   3  15       48.38       38.68     18.46 o 
 -11   3  15        0.25       13.50     11.46 o 
 -10   3  15       38.10       60.92     14.45 o 
  -9   3  15        1.80       -0.80      6.95 o 
  -8   3  15       42.53       45.36     11.27 o 
  -7   3  15        1.66       13.95      8.84 o 
  -6   3  15        6.17        5.66      7.16 o 
  -5   3  15       31.68       27.60      9.42 o 
  -4   3  15       63.06       60.97      9.21 o 
  -3   3  15        0.83        4.33      5.16 o 
  -2   3  15       14.89       15.73      7.53 o 
  -1   3  15      184.36      208.86     17.63 o 
   0   3  15        0.69        9.10      7.54 o 
   1   3  15        0.48       -2.55      7.82 o 
   2   3  15       88.05       88.73     12.90 o 
   3   3  15        3.31       -4.63      9.50 o 
   4   3  15        7.63       -3.44      9.40 o 
   5   3  15        6.56        4.86     10.54 o 
   6   3  15        2.73       14.46     12.53 o 
   7   3  15        0.62        7.83     13.17 o 
   8   3  15       10.95       65.12     23.06 o 
 -13   4  15        1.26       20.08     13.34 o 
 -12   4  15       17.01       37.82     21.12 o 
 -11   4  15        2.04        8.06     12.45 o 
 -10   4  15        4.10       -2.57      9.13 o 
  -9   4  15        0.58        3.88      9.09 o 
  -8   4  15      107.49      115.00     15.09 o 
  -7   4  15       26.96       19.50      9.12 o 
  -6   4  15      359.04      324.38     23.03 o 
  -5   4  15       84.96       67.57     11.37 o 
  -4   4  15       48.58       49.60      9.55 o 
  -3   4  15       90.89       66.09     15.89 o 
  -2   4  15       26.46       27.14      8.75 o 
  -1   4  15       27.10       47.73      9.99 o 
   0   4  15       17.18       12.09      8.03 o 
   1   4  15        3.95        0.50      6.83 o 
   2   4  15        2.24       12.39      7.42 o 
   3   4  15        2.88        7.99     10.14 o 
   4   4  15       13.60       12.25     13.06 o 
   5   4  15       24.99       67.22     17.56 o 
   6   4  15        4.26        0.89      9.64 o 
   7   4  15        4.84       -1.24     11.94 o 
   8   4  15        3.89       -7.31     14.98 o 
 -13   5  15        1.68       19.33     17.57 o 
 -12   5  15       32.09       95.79     24.65 o 
 -11   5  15        5.71       13.28     14.09 o 
 -10   5  15        0.03       13.51     11.67 o 
  -9   5  15       25.41        7.68      9.74 o 
  -8   5  15       14.43        7.16      9.49 o 
  -7   5  15       24.63       30.58     11.22 o 
  -6   5  15       55.33       83.47     14.47 o 
  -5   5  15       45.66       37.87     10.53 o 
  -4   5  15        1.74       -2.29      8.38 o 
  -3   5  15        0.70        9.52      9.06 o 
  -2   5  15        5.52       15.03      8.84 o 
  -1   5  15       11.03        1.80      7.32 o 
   0   5  15      130.49      140.92     16.58 o 
   1   5  15        1.83       10.28      9.85 o 
   2   5  15       14.34       27.55     10.82 o 
   3   5  15        0.96       -7.88      8.91 o 
   4   5  15        0.86        5.55     10.12 o 
   5   5  15        2.42       -3.85     13.19 o 
   6   5  15        1.07        8.70     14.49 o 
   7   5  15       13.78       39.76     20.21 o 
 -11   6  15       24.98       19.00     16.77 o 
 -10   6  15        0.12        6.57     11.89 o 
  -9   6  15        0.05        2.17      9.72 o 
  -8   6  15        5.02        5.64      9.97 o 
  -7   6  15        1.51       -3.27      8.45 o 
  -6   6  15        3.84        1.53     13.40 o 
  -5   6  15       10.81      -10.43     11.68 o 
  -4   6  15       19.10       34.43     14.14 o 
  -3   6  15        7.78       14.68     10.76 o 
  -2   6  15       22.07       34.03     13.85 o 
  -1   6  15      121.26      152.58     17.89 o 
   0   6  15       16.48       26.48     15.53 o 
   1   6  15       82.56       66.59     15.30 o 
   2   6  15        0.00       11.73      9.43 o 
   3   6  15        2.55       12.08     11.27 o 
   4   6  15        0.41       -5.80     13.37 o 
   5   6  15        0.00       -4.64     14.08 o 
   6   6  15        3.86       15.71     17.12 o 
 -10   7  15        0.08       30.28     20.04 o 
  -9   7  15       11.22       -2.86     11.87 o 
  -8   7  15       17.46        5.02     12.40 o 
  -7   7  15        6.79       15.25     13.59 o 
  -6   7  15        9.34       12.30     12.19 o 
  -5   7  15        0.31        4.29     11.42 o 
  -4   7  15        9.44       16.61     15.48 o 
  -3   7  15       25.31       40.19     15.68 o 
  -2   7  15       15.71       18.88     12.95 o 
  -1   7  15       10.67        6.27      8.35 o 
   0   7  15       22.32       18.61     11.53 o 
   1   7  15       10.30       31.98     18.87 o 
   2   7  15       17.49       26.94     14.45 o 
   3   7  15       20.61       18.24     14.25 o 
   4   7  15        2.04        2.65     13.10 o 
  -8   8  15       15.84        9.91     16.24 o 
  -7   8  15        0.51       22.56     18.18 o 
  -6   8  15        8.31        6.53     16.29 o 
  -5   8  15       11.70       -0.95     12.96 o 
  -4   8  15        0.42       24.56     16.97 o 
  -3   8  15        1.31        3.80     11.61 o 
  -2   8  15        1.00       21.50     19.00 o 
  -1   8  15        0.20       35.78     19.93 o 
   0   8  15       22.17        0.86     15.22 o 
   1   8  15        6.96       10.46     13.29 o 
   2   8  15        0.02        5.39     13.75 o 
 -14   0  16        3.38      -20.88     20.88 o 
 -12   0  16       78.36       56.55     22.87 o 
 -10   0  16        3.99      -16.34     16.34 o 
  -8   0  16       19.66       47.12     19.35 o 
  -6   0  16       22.57       27.57     10.16 o 
  -4   0  16        1.23        9.20      8.05 o 
  -2   0  16       10.89       10.29      7.92 o 
   0   0  16       17.26       44.19     32.77 o 
   2   0  16      111.73      129.88     28.84 o 
   4   0  16        0.40        6.12     15.28 o 
   6   0  16        0.60        5.71     16.81 o 
   8   0  16        0.05        2.26     16.62 o 
 -14   1  16        2.59       -0.67     10.99 o 
 -13   1  16        5.42        3.84     13.17 o 
 -12   1  16        0.48       28.90     19.96 o 
 -11   1  16        0.84        8.07     11.75 o 
 -10   1  16        0.94        3.37     12.76 o 
  -9   1  16       39.22       46.04     18.38 o 
  -8   1  16        0.01       14.11     11.57 o 
  -7   1  16        3.51        8.47      6.93 o 
  -6   1  16       30.37       32.83     13.95 o 
  -5   1  16       68.83       74.61      9.20 o 
  -4   1  16      222.31      242.49     15.73 o 
  -3   1  16       44.16       49.51     11.68 o 
  -2   1  16       49.93       35.93     12.88 o 
  -1   1  16      155.08      141.21     13.29 o 
   0   1  16       82.88       68.13     13.18 o 
   1   1  16       29.50       31.98     12.60 o 
   2   1  16       20.15       -1.63      8.66 o 
   3   1  16       57.33       44.69     15.46 o 
   4   1  16       11.02       16.16     12.93 o 
   5   1  16        6.95        8.69     11.64 o 
   6   1  16        2.77        4.21     11.29 o 
   7   1  16        1.40       19.63     27.69 o 
   8   1  16        0.24       -2.12     11.41 o 
 -14   2  16       15.07       23.55     15.72 o 
 -13   2  16        0.01        6.12     12.81 o 
 -12   2  16       11.10       -9.82     13.04 o 
 -11   2  16       13.23       -3.73      9.76 o 
 -10   2  16        0.33        8.81     11.51 o 
  -9   2  16        0.25        7.92     10.19 o 
  -8   2  16       22.59       30.60     10.06 o 
  -7   2  16        0.88       17.79     14.67 o 
  -6   2  16       21.66       19.63      8.79 o 
  -5   2  16      108.16      102.20     13.53 o 
  -4   2  16        6.88        4.05      6.26 o 
  -3   2  16       86.95       62.77     10.60 o 
  -2   2  16        2.78        0.62      5.96 o 
  -1   2  16       64.36       67.28     11.39 o 
   0   2  16       50.16       73.22     11.37 o 
   1   2  16        0.54       -1.53      9.04 o 
   2   2  16       19.65       10.64     10.39 o 
   3   2  16       18.81       33.93     18.47 o 
   4   2  16        0.45       -2.40     13.50 o 
   5   2  16        7.60        0.55     11.12 o 
   6   2  16        4.88        4.82     11.98 o 
   7   2  16        0.02       14.74     14.32 o 
   8   2  16        5.86       13.08     15.63 o 
 -13   3  16        0.03       -0.19     11.18 o 
 -12   3  16       25.18       16.55     12.47 o 
 -11   3  16        0.03       -5.45     12.47 o 
 -10   3  16       62.26       63.38     15.98 o 
  -9   3  16       37.61       31.97     17.10 o 
  -8   3  16       25.60       25.62     14.41 o 
  -7   3  16       33.61       56.39     11.30 o 
  -6   3  16       59.61       71.89     13.66 o 
  -5   3  16       41.03       39.70      9.89 o 
  -4   3  16       33.22       28.74      8.36 o 
  -3   3  16        1.15       12.43      8.12 o 
  -2   3  16        4.25        0.18      6.73 o 
  -1   3  16        1.08       -8.68      8.68 o 
   0   3  16       31.62       28.10     10.03 o 
   1   3  16       22.87       34.06     12.17 o 
   2   3  16      185.81      189.06     27.33 o 
   3   3  16       50.45       53.75     15.50 o 
   4   3  16        5.30        6.95     10.91 o 
   5   3  16       27.13       26.51     18.03 o 
   6   3  16       10.07       14.20     13.55 o 
   7   3  16        2.78      -12.25     14.08 o 
 -13   4  16        0.03       19.34     22.62 o 
 -12   4  16        0.34       36.33     15.77 o 
 -11   4  16        0.48       27.24     13.65 o 
 -10   4  16        4.61        1.49     12.66 o 
  -9   4  16        8.71        5.82      9.31 o 
  -8   4  16        1.24        8.46      7.93 o 
  -7   4  16       68.88       59.22     12.37 o 
  -6   4  16       37.72       39.66     10.48 o 
  -5   4  16       15.91       18.60     15.21 o 
  -4   4  16        0.03       10.70      9.43 o 
  -3   4  16       23.49       24.28     11.12 o 
  -2   4  16        4.45        3.47      7.19 o 
  -1   4  16       14.35        3.82      7.37 o 
   0   4  16        0.77        0.04      9.36 o 
   1   4  16        0.12        3.29      7.84 o 
   2   4  16        8.87       11.64     11.04 o 
   3   4  16        2.11        7.82      9.96 o 
   4   4  16        1.35        5.07     10.82 o 
   5   4  16        3.21       25.36     14.28 o 
   6   4  16        0.56       21.82     36.88 o 
   7   4  16        4.47        1.53     16.92 o 
 -12   5  16        9.15        8.65     15.32 o 
 -11   5  16        3.91        8.64     12.90 o 
 -10   5  16        3.28       14.48     12.65 o 
  -9   5  16        3.65        9.69     10.77 o 
  -8   5  16      117.36      122.18     21.34 o 
  -7   5  16        1.07       33.72     17.42 o 
  -6   5  16       21.22       37.38     11.81 o 
  -5   5  16        0.00        6.24     13.48 o 
  -4   5  16        6.50        1.72      8.45 o 
  -3   5  16        0.57       -5.74      9.14 o 
  -2   5  16       10.57       13.61      9.92 o 
  -1   5  16        0.17        7.20      8.54 o 
   0   5  16        6.37       -5.26      8.81 o 
   1   5  16       16.97       14.66     10.33 o 
   2   5  16        7.59       24.85     14.12 o 
   3   5  16        0.35        9.46     11.68 o 
   4   5  16       12.73       23.17     13.86 o 
   5   5  16       28.45       15.37     15.84 o 
   6   5  16        5.57        1.53     17.30 o 
 -10   6  16        0.04      -19.25     19.25 o 
  -9   6  16        3.79       -2.79     16.85 o 
  -8   6  16       89.56      107.71     19.69 o 
  -7   6  16       10.15       11.98     12.68 o 
  -6   6  16      104.00      119.97     22.62 o 
  -5   6  16        0.41        8.78     11.41 o 
  -4   6  16        7.33       -4.04     10.61 o 
  -3   6  16        0.06       -7.15     10.94 o 
  -2   6  16        4.88       -6.01     10.69 o 
  -1   6  16       19.66       18.94     12.71 o 
   0   6  16        8.38        9.02     10.27 o 
   1   6  16       25.21       47.79     18.88 o 
   2   6  16        2.03        6.74     13.23 o 
   3   6  16        0.01       26.33     40.84 o 
   4   6  16        1.73       -3.83     16.67 o 
   5   6  16       14.99       25.15     23.28 o 
  -9   7  16       10.60       21.59     19.75 o 
  -8   7  16        1.51       26.00     19.06 o 
  -7   7  16        1.45       -1.20     15.47 o 
  -6   7  16        0.97        9.65     13.54 o 
  -5   7  16        0.19       -5.57     13.98 o 
  -4   7  16        0.24       11.48     13.81 o 
  -3   7  16        0.09        5.23     12.12 o 
  -2   7  16        9.29        2.68     11.13 o 
  -1   7  16       19.49        2.80     11.28 o 
   0   7  16       47.40       37.66     25.36 o 
   1   7  16       17.15       27.49     15.31 o 
   2   7  16        5.92       35.74     20.08 o 
   3   7  16        3.06        6.15     15.39 o 
  -6   8  16        3.99       26.42     34.56 o 
  -5   8  16        2.09        8.41     20.89 o 
  -4   8  16        4.35      -12.19     25.09 o 
  -3   8  16        0.96        3.78     18.11 o 
  -2   8  16       21.90       25.60     19.84 o 
  -1   8  16        1.40      -19.59     19.59 o 
   0   8  16        0.13       17.41     28.84 o 
 -13   0  17        0.00        0.14     14.84 o 
 -11   0  17       50.13       10.91     17.44 o 
  -9   0  17      100.22      138.82     33.28 o 
  -7   0  17       12.65       31.03     17.45 o 
  -5   0  17      183.87      186.11     22.35 o 
  -3   0  17       78.78       65.37     13.35 o 
  -1   0  17        0.38        4.03     19.29 o 
   1   0  17        3.87        7.86     19.37 o 
   3   0  17        0.26       16.73     53.51 o 
   5   0  17        7.33        2.29     17.02 o 
   7   0  17        2.77       -6.00     19.19 o 
 -13   1  17        0.84       13.32     16.41 o 
 -12   1  17        4.37       40.71     25.18 o 
 -11   1  17        3.34       13.60     12.19 o 
 -10   1  17        0.01       42.28     20.99 o 
  -9   1  17        7.44       15.85     11.25 o 
  -8   1  17       11.65        2.94     10.79 o 
  -7   1  17        1.59       -9.56      9.56 o 
  -6   1  17        1.23        7.66      7.55 o 
  -5   1  17       40.56       47.12      8.86 o 
  -4   1  17        3.42       21.09     10.13 o 
  -3   1  17       50.34       38.41     11.61 o 
  -2   1  17        2.04       21.21     16.87 o 
  -1   1  17        0.33       14.51     10.64 o 
   0   1  17        4.30       12.78     10.90 o 
   1   1  17       11.48       11.03     10.51 o 
   2   1  17       13.58       43.50     14.81 o 
   3   1  17        5.28       21.57     23.87 o 
   4   1  17        4.14      -13.38     13.38 o 
   5   1  17        0.00       17.64     14.05 o 
   6   1  17        2.00        4.01     12.58 o 
   7   1  17        0.01       30.69     30.34 o 
 -13   2  17        0.33        0.71     10.38 o 
 -12   2  17        5.52       23.16     13.79 o 
 -11   2  17        4.28        5.44     10.93 o 
 -10   2  17       43.35       50.06     15.64 o 
  -9   2  17       32.39       38.26     13.55 o 
  -8   2  17      100.37      101.80     16.53 o 
  -7   2  17       34.26       26.28     17.03 o 
  -6   2  17        3.37        8.17      8.38 o 
  -5   2  17      101.60      121.49     15.05 o 
  -4   2  17        9.64       24.64     14.80 o 
  -3   2  17       49.17       39.56     10.23 o 
  -2   2  17        3.38       -7.83      7.83 o 
  -1   2  17       25.70       16.97     10.30 o 
   0   2  17       55.23       73.22     27.30 o 
   1   2  17        6.87       34.30     15.69 o 
   2   2  17        8.24       19.70     14.81 o 
   3   2  17       10.51       10.27     11.65 o 
   4   2  17       35.75       37.26     23.16 o 
   5   2  17        2.19        7.40     13.53 o 
   6   2  17        3.69       16.77     22.41 o 
   7   2  17        0.02       -3.66     14.58 o 
 -12   3  17        2.86        5.66     11.16 o 
 -11   3  17        1.95       -4.42     10.47 o 
 -10   3  17        3.05        8.51     10.86 o 
  -9   3  17        0.00        5.51     10.22 o 
  -8   3  17       62.62       29.34     11.99 o 
  -7   3  17       46.64       75.41     13.45 o 
  -6   3  17        4.86       15.84      9.41 o 
  -5   3  17       78.12       94.18     17.35 o 
  -4   3  17        6.66        2.75     12.81 o 
  -3   3  17       10.03       16.58      9.99 o 
  -2   3  17       37.14       33.59     10.18 o 
  -1   3  17        0.16       21.64      9.65 o 
   0   3  17       22.20       18.53     13.68 o 
   1   3  17        0.89       23.18     14.63 o 
   2   3  17       36.06       31.12     14.80 o 
   3   3  17       16.12       32.41     17.26 o 
   4   3  17        7.34       -5.90     11.57 o 
   5   3  17        0.19       11.65     13.10 o 
   6   3  17        0.71        1.98     13.07 o 
 -12   4  17        4.50       14.62     14.18 o 
 -11   4  17        0.84       -6.10     11.82 o 
 -10   4  17        0.46        4.56     12.06 o 
  -9   4  17       15.77       21.53     12.48 o 
  -8   4  17       15.20       13.84      9.32 o 
  -7   4  17        1.64        2.22      7.24 o 
  -6   4  17       27.10       24.43     12.86 o 
  -5   4  17        2.81       16.00     11.64 o 
  -4   4  17       28.31       23.07     12.18 o 
  -3   4  17        6.00       11.27     12.34 o 
  -2   4  17        8.53       14.13      9.19 o 
  -1   4  17       55.97       48.68     13.30 o 
   0   4  17       16.93       21.51     10.34 o 
   1   4  17       10.71        8.06     10.28 o 
   2   4  17        5.96        9.45     12.24 o 
   3   4  17        1.37      -13.42     13.42 o 
   4   4  17       30.66       25.53     14.74 o 
   5   4  17        6.38       23.93     15.59 o 
 -11   5  17        0.00       28.12     34.90 o 
 -10   5  17       13.77       23.56     14.77 o 
  -9   5  17        1.25       -4.14     14.87 o 
  -8   5  17       16.34       42.74     23.18 o 
  -7   5  17        1.24       -1.71     10.78 o 
  -6   5  17        2.20       13.64     11.70 o 
  -5   5  17       11.70       10.16     10.99 o 
  -4   5  17        3.87       -3.99      9.29 o 
  -3   5  17        3.84        6.25      9.95 o 
  -2   5  17        1.72        5.81      9.84 o 
  -1   5  17        6.43        4.01      8.46 o 
   0   5  17        2.24       -5.89     10.44 o 
   1   5  17        3.51       -7.91     10.99 o 
   2   5  17       13.20       23.47     14.35 o 
   3   5  17        4.48        0.51     10.21 o 
   4   5  17        2.71       11.01     15.39 o 
  -9   6  17        4.09       19.21     23.13 o 
  -8   6  17       73.54       39.57     18.88 o 
  -7   6  17        0.97       -7.47     12.80 o 
  -6   6  17        8.85       -7.86     12.36 o 
  -5   6  17        8.08       -8.51     11.45 o 
  -4   6  17        0.37       -2.86     10.32 o 
  -3   6  17        0.06      -12.40     12.59 o 
  -2   6  17        9.36       10.60     11.67 o 
  -1   6  17       40.52       46.31     21.04 o 
   0   6  17        0.88       13.20     15.97 o 
   1   6  17       79.03       44.36     16.18 o 
   2   6  17       27.19       38.53     19.12 o 
   3   6  17        1.89        0.79     13.44 o 
  -7   7  17       79.96       43.87     24.67 o 
  -6   7  17       19.15       34.38     21.21 o 
  -5   7  17       21.65       13.58     14.79 o 
  -4   7  17        3.12       17.17     14.15 o 
  -3   7  17       28.00       38.57     16.73 o 
  -2   7  17       12.55        7.66     13.66 o 
  -1   7  17        1.14        7.99     20.46 o 
   0   7  17       15.82       13.40     19.29 o 
   1   7  17        8.68       20.21     26.40 o 
 -12   0  18       15.25        9.13     17.66 o 
 -10   0  18        6.64        2.27     14.23 o 
  -8   0  18        0.10       30.57     17.67 o 
  -6   0  18        8.37      -14.18     14.18 o 
  -4   0  18        2.08       17.16     14.76 o 
  -2   0  18       81.09      127.32     27.27 o 
   0   0  18        5.54        6.24     17.05 o 
   2   0  18       14.40       26.82     34.73 o 
   4   0  18        8.28       16.26     28.59 o 
   6   0  18       12.79      -21.22     23.16 o 
 -12   1  18        2.99       13.38     14.07 o 
 -11   1  18        3.24       -4.33     11.13 o 
 -10   1  18        7.64       18.90     14.19 o 
  -9   1  18        1.60        3.15     14.61 o 
  -8   1  18        5.33        4.55      9.72 o 
  -7   1  18        4.37        8.28     10.19 o 
  -6   1  18        0.10       -5.81      8.39 o 
  -5   1  18       22.72       23.69     11.14 o 
  -4   1  18       12.24        3.95      7.93 o 
  -3   1  18        6.91       18.92     15.32 o 
  -2   1  18        0.82       -9.48      9.92 o 
  -1   1  18        5.54        0.41      8.10 o 
   0   1  18       15.18       14.97     11.64 o 
   1   1  18       23.12       38.56     23.65 o 
   2   1  18        4.59      -10.48     12.27 o 
   3   1  18        0.79       35.09     16.00 o 
   4   1  18       10.36       23.88     15.44 o 
   5   1  18        1.46       13.24     15.24 o 
 -12   2  18        0.50        1.59     10.82 o 
 -11   2  18       10.18        3.26     12.96 o 
 -10   2  18       22.23       13.43     13.93 o 
  -9   2  18       11.65        0.68      8.66 o 
  -8   2  18       12.03       13.80     11.20 o 
  -7   2  18        4.03       -1.12     10.04 o 
  -6   2  18        7.26       -1.10      9.41 o 
  -5   2  18        4.81       11.07     10.06 o 
  -4   2  18       35.37       58.62     19.22 o 
  -3   2  18        0.11       -1.26      7.29 o 
  -2   2  18        8.93       16.18     10.41 o 
  -1   2  18        2.55       -3.24      9.36 o 
   0   2  18        1.49        7.47     11.92 o 
   1   2  18       41.52       40.85     14.61 o 
   2   2  18        4.98        6.25     12.05 o 
   3   2  18       50.30       36.40     16.56 o 
   4   2  18       37.34       48.59     18.75 o 
   5   2  18        3.02        9.67     14.84 o 
 -11   3  18        0.08       -3.93     11.07 o 
 -10   3  18       14.60       -4.78     10.56 o 
  -9   3  18        0.77       11.15     11.41 o 
  -8   3  18        1.52       13.41     11.79 o 
  -7   3  18       69.89       35.42     14.75 o 
  -6   3  18       18.39        5.61     10.24 o 
  -5   3  18       19.82       28.80     13.06 o 
  -4   3  18        0.03       -4.02      9.85 o 
  -3   3  18       25.32       12.29     11.28 o 
  -2   3  18        4.09       13.80     14.16 o 
  -1   3  18       21.37       51.05     15.72 o 
   0   3  18        9.74       49.85     16.04 o 
   1   3  18        0.09      -16.13     16.13 o 
   2   3  18       80.21       63.37     20.09 o 
   3   3  18        0.01        6.20     12.32 o 
   4   3  18       32.87       11.04     14.45 o 
   5   3  18        1.60        6.39     18.25 o 
 -10   4  18        0.16       -2.21     11.85 o 
  -9   4  18        0.13        6.09     14.82 o 
  -8   4  18       28.56       33.82     18.09 o 
  -7   4  18       46.78       55.90     16.30 o 
  -6   4  18        0.86       16.38     11.80 o 
  -5   4  18        5.67       29.72     22.23 o 
  -4   4  18        0.06       16.50     12.28 o 
  -3   4  18        0.02        5.64     11.04 o 
  -2   4  18       26.44       43.22     16.48 o 
  -1   4  18        0.52        1.28     10.45 o 
   0   4  18        0.09       12.98     15.01 o 
   1   4  18        0.01       14.98     12.69 o 
   2   4  18        0.51       -2.25     10.46 o 
   3   4  18        0.03       -0.25     11.41 o 
   4   4  18        5.06        5.52     12.77 o 
  -9   5  18       40.51       27.51     18.89 o 
  -8   5  18        7.29        8.93     16.19 o 
  -7   5  18        0.03        0.58     10.46 o 
  -6   5  18        0.20       16.63     21.33 o 
  -5   5  18        0.00        6.85     11.12 o 
  -4   5  18        0.79        4.56     12.61 o 
  -3   5  18        0.27       17.45     12.22 o 
  -2   5  18        0.02       16.06     12.25 o 
  -1   5  18        8.42       30.43     17.39 o 
   0   5  18       16.63       11.18     15.59 o 
   1   5  18       32.55       34.58     16.63 o 
   2   5  18       17.14       10.69     13.14 o 
   3   5  18        2.08      -11.49     15.80 o 
  -7   6  18       12.48        5.30     13.19 o 
  -6   6  18       11.05        2.33     13.83 o 
  -5   6  18        1.26      -12.31     13.47 o 
  -4   6  18       10.94        3.43     11.65 o 
  -3   6  18        2.25       14.05     13.16 o 
  -2   6  18       25.64       47.45     16.79 o 
  -1   6  18       89.24      102.32     26.28 o 
   0   6  18       33.26       41.07     21.04 o 
   1   6  18       33.22       32.34     24.15 o 
 -11   0  19        5.46        9.49     19.36 o 
  -9   0  19       89.62       79.28     25.16 o 
  -7   0  19       40.75       61.89     37.21 o 
  -5   0  19        0.03      -25.09     25.09 o 
  -3   0  19        1.13      -10.72     15.06 o 
  -1   0  19       47.02       -1.37     20.82 o 
   1   0  19        0.05        4.51     23.47 o 
   3   0  19        2.14       55.21     50.43 o 
 -11   1  19        0.88       -1.39     10.82 o 
 -10   1  19       12.64       29.03     14.48 o 
  -9   1  19        2.43       26.64     14.02 o 
  -8   1  19       18.21        5.33     10.41 o 
  -7   1  19        0.93       -4.66     10.95 o 
  -6   1  19        4.97        9.81     12.18 o 
  -5   1  19        2.01        6.63     11.34 o 
  -4   1  19       11.22        9.05     11.89 o 
  -3   1  19        8.42       -0.93      8.41 o 
  -2   1  19        4.04       17.06     12.00 o 
  -1   1  19        4.29       17.80     12.13 o 
   0   1  19       16.87       25.81     14.48 o 
   1   1  19        8.93       -1.33     10.82 o 
   2   1  19        5.20       16.06     14.29 o 
   3   1  19        4.41        5.85     14.37 o 
   4   1  19        5.52       -7.71     16.82 o 
 -11   2  19        1.28       36.85     19.12 o 
 -10   2  19       15.02        7.33     12.57 o 
  -9   2  19        0.89       -0.50     12.71 o 
  -8   2  19       22.10        7.71     13.66 o 
  -7   2  19       10.88       -5.71     11.99 o 
  -6   2  19        0.16        1.07     15.34 o 
  -5   2  19       13.35        3.89      9.64 o 
  -4   2  19        1.32        1.16     14.03 o 
  -3   2  19       57.63       82.08     36.00 o 
  -2   2  19        2.78        8.26     10.47 o 
  -1   2  19       20.00       11.43     11.60 o 
   0   2  19        3.82        1.59     12.45 o 
   1   2  19       10.75        3.19     14.21 o 
   2   2  19       47.56       40.42     16.81 o 
   3   2  19        8.43        4.08     13.17 o 
   4   2  19       12.51       17.24     34.48 o 
 -10   3  19        1.88       27.92     30.15 o 
  -9   3  19       23.91       10.48     14.36 o 
  -8   3  19        6.95       10.07     14.72 o 
  -7   3  19        8.29       -7.26     13.42 o 
  -6   3  19        0.72       -9.40     11.49 o 
  -5   3  19        0.18       15.75     12.39 o 
  -4   3  19        3.46      -14.37     14.37 o 
  -3   3  19        2.90       19.46     15.33 o 
  -2   3  19        1.04       11.85     14.05 o 
  -1   3  19        4.54       22.40     17.65 o 
   0   3  19        2.81        8.36     11.97 o 
   1   3  19       24.03       25.42     19.31 o 
   2   3  19       14.54       -2.39     12.02 o 
   3   3  19        4.49       -5.93     14.23 o 
  -9   4  19       10.47       16.86     18.22 o 
  -8   4  19        0.97       -0.54     12.03 o 
  -7   4  19        9.30       31.46     31.35 o 
  -6   4  19        1.63        0.08     12.86 o 
  -5   4  19        0.04        6.93     12.91 o 
  -4   4  19       17.82       35.53     15.33 o 
  -3   4  19        0.07       20.87     19.00 o 
  -2   4  19       24.09       13.30     15.30 o 
  -1   4  19       12.25        0.50     12.16 o 
   0   4  19        0.61        3.89     21.96 o 
   1   4  19        2.28       21.68     14.76 o 
   2   4  19        5.12       19.51     15.76 o 
  -7   5  19        1.64        8.75     15.84 o 
  -6   5  19        0.51        9.71     12.96 o 
  -5   5  19        2.00       11.26     12.80 o 
  -4   5  19        0.39       25.74     14.48 o 
  -3   5  19       32.26        0.14     12.02 o 
  -2   5  19        0.21       19.46     18.65 o 
  -1   5  19       58.60       45.71     20.78 o 
   0   5  19       32.37       17.11     17.46 o 
  -8   0  20        2.38       -3.07     22.53 o 
  -6   0  20       39.95       37.72     29.19 o 
  -4   0  20       18.11      -17.58     17.58 o 
  -2   0  20        1.94        9.39     16.16 o 
   0   0  20        0.03      -15.67     19.73 o 
   2   0  20       58.48       70.44     30.15 o 
  -9   1  20        7.22       16.54     15.58 o 
  -8   1  20       63.44       33.44     21.15 o 
  -7   1  20        0.54       10.87     16.94 o 
  -6   1  20       62.50       72.19     25.29 o 
  -5   1  20        1.39        8.52     27.82 o 
  -4   1  20       19.84        5.66     18.18 o 
  -3   1  20       34.57       27.38     16.51 o 
  -2   1  20        1.07        2.70     10.38 o 
  -1   1  20        8.86       12.86     13.30 o 
   0   1  20        9.32       47.24     24.93 o 
   1   1  20        0.96       19.11     14.96 o 
   2   1  20        0.03        7.48     15.57 o 
  -9   2  20        9.50       10.60     14.75 o 
  -8   2  20        5.77        5.66     13.33 o 
  -7   2  20        0.07       13.48     26.28 o 
  -6   2  20       21.28       18.03     15.65 o 
  -5   2  20       31.95       28.34     20.87 o 
  -4   2  20        5.86       -3.90     13.55 o 
  -3   2  20       34.57       19.33     16.22 o 
  -2   2  20        1.19       -3.78     14.68 o 
  -1   2  20        2.34       -1.90     10.99 o 
   0   2  20       16.93       26.76     15.32 o 
   1   2  20        5.81       15.23     14.85 o 
  -8   3  20        6.92       11.28     15.32 o 
  -7   3  20        4.53       -5.17     17.16 o 
  -6   3  20        2.57        3.80     18.02 o 
  -5   3  20       58.20       91.91     28.00 o 
  -4   3  20       46.13       83.56     22.81 o 
  -3   3  20       12.06       -8.54     14.90 o 
  -2   3  20       53.61       68.43     23.03 o 
  -1   3  20        5.11       28.16     19.03 o 
   0   3  20        1.88       20.34     18.39 o 
  -6   4  20        0.15       14.97     19.40 o 
  -5   4  20        9.81       22.79     16.94 o 
  -4   4  20       29.44       33.23     19.55 o 
  -3   4  20       34.53       41.52     20.05 o 
  -2   4  20        0.00        8.09     13.28 o 
  -1   4  20       16.86        9.56     16.20 o 
  -5   0  21        9.49       54.10     36.35 o 
  -3   0  21        6.39       18.77     29.01 o 
  -1   0  21       27.84       17.26     20.91 o 
  -6   1  21       65.66       63.85     34.13 o 
  -5   1  21       19.18       36.41     22.81 o 
  -4   1  21        5.67       12.74     17.32 o 
  -3   1  21        2.94       15.98     20.20 o 
  -2   1  21        1.50       12.69     20.21 o 
  -1   1  21       29.31        0.51     18.36 o 
  -5   2  21       32.50       48.57     27.90 o 
  -4   2  21       10.24       23.32     21.89 o 
  -3   2  21       46.98       22.65     22.68 o 
  -2   2  21       12.58       -4.34     18.57 o 
                                                 
